# Supplementary material for: Atypical plant homeodomain of UBR7 functions as an H2BK120Ub ligase and breast tumor suppressor
Source: Nat Commun. 2019 Mar 28;10:1398. doi: 10.1038/s41467-019-08986-5 (PMC6438984; doi:10.1038/s41467-019-08986-5)
Supplement: Supplementary file 4 — Supplementary Data 1 [file 41467_2019_8986_MOESM4_ESM.xlsx]

## Sheet: Supplementary Data 1
Supplementary Data 1: List of H2BK120 peaks specific to MCF10A control or UBR7 knockdown cells.
H2BK120ub peaks in shControl cells				H2BK120ub peaks in shUBR7 cells
chr	start	end		chr	start	end
chr1	1412137	1412777		chr1	968031	968798
chr1	1500516	1501639		chr1	1016379	1016941
chr1	1502156	1503348		chr1	1098134	1098808
chr1	1504524	1505542		chr1	1341578	1342150
chr1	1729048	1729783		chr1	1362253	1363136
chr1	1730707	1731829		chr1	2179337	2180798
chr1	1749106	1749721		chr1	2188369	2189009
chr1	1755911	1757020		chr1	2198536	2200033
chr1	1783968	1786201		chr1	2204421	2205663
chr1	1796054	1796676		chr1	2224880	2226223
chr1	1802689	1804763		chr1	2228535	2230230
chr1	1809204	1811014		chr1	2382492	2383371
chr1	1811968	1813172		chr1	2391016	2392512
chr1	2059845	2060685		chr1	2407442	2408536
chr1	2178818	2179768		chr1	2628726	2629628
chr1	2184756	2185857		chr1	3706407	3707586
chr1	2197440	2198517		chr1	6478300	6479446
chr1	2198748	2203552		chr1	6870090	6870742
chr1	2204209	2206989		chr1	9214266	9214969
chr1	2209242	2211246		chr1	9216743	9217732
chr1	2213767	2216442		chr1	9220121	9220865
chr1	2219732	2220996		chr1	9233628	9234490
chr1	2223469	2227728		chr1	9382793	9384076
chr1	2228400	2234579		chr1	9654446	9655366
chr1	2332873	2333551		chr1	14106842	14107623
chr1	2372744	2374247		chr1	16173600	16174188
chr1	2375702	2376593		chr1	16716435	16717159
chr1	2378368	2379326		chr1	16956862	16958850
chr1	2385433	2387121		chr1	17027556	17028514
chr1	2387659	2390751		chr1	19719404	19720446
chr1	2390882	2394575		chr1	19733332	19734944
chr1	2394985	2396804		chr1	19746227	19746922
chr1	2396992	2400391		chr1	19752846	19753769
chr1	2402292	2405897		chr1	19778391	19779286
chr1	2407826	2409907		chr1	19792289	19793208
chr1	2410904	2412260		chr1	20478593	20479314
chr1	3704492	3706354		chr1	21361094	21362623
chr1	6411508	6412218		chr1	23466463	23468111
chr1	6845953	6852222		chr1	31506200	31506857
chr1	6853167	6853834		chr1	39680386	39681193
chr1	6856399	6857400		chr1	40036317	40037133
chr1	6858944	6860703		chr1	44717465	44718396
chr1	6861775	6863964		chr1	51246099	51246956
chr1	6864200	6867499		chr1	85462634	85463303
chr1	6867616	6874902		chr1	91455912	91456609
chr1	6875035	6877353		chr1	91461774	91462958
chr1	6880569	6881319		chr1	91852265	91853294
chr1	6882046	6883239		chr1	92495371	92496162
chr1	6885061	6885805		chr1	93943625	93944242
chr1	6886378	6886980		chr1	94065728	94066611
chr1	6900252	6901470		chr1	121483960	121485597
chr1	8415331	8417016		chr1	148854630	148855465
chr1	8417224	8419281		chr1	148928211	148930472
chr1	8425360	8427038		chr1	150444781	150445913
chr1	8437989	8438958		chr1	151528316	151529354
chr1	8439056	8440448		chr1	151533935	151535602
chr1	8440662	8443179		chr1	153244499	153245709
chr1	8444529	8445628		chr1	154554474	154556114
chr1	8490535	8491414		chr1	154561929	154562822
chr1	8534244	8534968		chr1	154571419	154572765
chr1	8641777	8642408		chr1	154573253	154575376
chr1	8658731	8660386		chr1	154575457	154576715
chr1	8686508	8687400		chr1	154980597	154981775
chr1	9212448	9213598		chr1	155157134	155158259
chr1	9213658	9215194		chr1	155657769	155659053
chr1	9216727	9218071		chr1	156103940	156106229
chr1	9220160	9220846		chr1	156185709	156187118
chr1	9229660	9230474		chr1	156451715	156455192
chr1	9230779	9231590		chr1	156457063	156465136
chr1	9233779	9236025		chr1	156465655	156467890
chr1	10284647	10285475		chr1	158045367	158046491
chr1	10578800	10579645		chr1	158047012	158049163
chr1	10726008	10727693		chr1	168194796	168195968
chr1	10728376	10729451		chr1	171467153	171468545
chr1	10733554	10735145		chr1	171474154	171475025
chr1	10735647	10737314		chr1	178062826	178063687
chr1	10776532	10777236		chr1	178736401	178737041
chr1	10821632	10822449		chr1	180295017	180296783
chr1	14080132	14081637		chr1	180347524	180348362
chr1	14088411	14089402		chr1	182360415	182361300
chr1	14090841	14091970		chr1	197743874	197744629
chr1	14098457	14099188		chr1	198140657	198142448
chr1	14112720	14113730		chr1	198143370	198145764
chr1	16260732	16262461		chr1	198155471	198157162
chr1	16702236	16703081		chr1	198166369	198167725
chr1	16708285	16708869		chr1	198167730	198168842
chr1	16710220	16713077		chr1	200868192	200870505
chr1	16717526	16720644		chr1	201434346	201436456
chr1	19256432	19257521		chr1	201436704	201438142
chr1	19673617	19674353		chr1	201461695	201463596
chr1	19697020	19698353		chr1	201507269	201508728
chr1	19700561	19701676		chr1	201980980	201982732
chr1	19702686	19703643		chr1	202128684	202130807
chr1	19710065	19711387		chr1	202764862	202766802
chr1	19711394	19715208		chr1	202775963	202777604
chr1	19716232	19717756		chr1	203596925	203599284
chr1	19718422	19720698		chr1	204190252	204192894
chr1	19722168	19723339		chr1	204244182	204247362
chr1	19723510	19725147		chr1	204497532	204498899
chr1	19725271	19726304		chr1	205272259	205274028
chr1	19726351	19728312		chr1	205282339	205283716
chr1	19728350	19729206		chr1	206679881	206682220
chr1	19731024	19735401		chr1	206862476	206864845
chr1	19736207	19737248		chr1	206864892	206867647
chr1	19737609	19738757		chr1	206878421	206882022
chr1	19739231	19739861		chr1	206901201	206903721
chr1	19745970	19748000		chr1	207986616	207989109
chr1	19748002	19748603		chr1	207989558	207991573
chr1	19750601	19751774		chr1	208003787	208005758
chr1	19754817	19755771		chr1	208009679	208011539
chr1	19756954	19757941		chr1	208041828	208042851
chr1	19778563	19779475		chr1	209796255	209798156
chr1	19781215	19782424		chr1	209798721	209801385
chr1	19782678	19784544		chr1	209955613	209957258
chr1	19787531	19788407		chr1	209969314	209970373
chr1	19801433	19802542		chr1	209970571	209972154
chr1	19802708	19805490		chr1	209975850	209979570
chr1	19805543	19808526		chr1	210111261	210112237
chr1	21285077	21285842		chr1	210405765	210406694
chr1	21290288	21291112		chr1	211499517	211500665
chr1	21307073	21308057		chr1	212782151	212783792
chr1	21329510	21333625		chr1	212787969	212789048
chr1	21338440	21339693		chr1	212789889	212791166
chr1	21341362	21342078		chr1	212791222	212793628
chr1	21357816	21358765		chr1	212932820	212934243
chr1	21360666	21363094		chr1	213031877	213032714
chr1	21363606	21365848		chr1	213123497	213124800
chr1	21366047	21367079		chr1	214705300	214706872
chr1	21371259	21372226		chr1	214714582	214716608
chr1	21373352	21376037		chr1	215255079	215256359
chr1	21389371	21390180		chr1	221879036	221880070
chr1	21449145	21449709		chr1	221912221	221913337
chr1	22386025	22387479		chr1	223930390	223931943
chr1	22388647	22391201		chr1	224012031	224015368
chr1	22391304	22392860		chr1	224020198	224021056
chr1	22393110	22394337		chr1	224021124	224022240
chr1	22397748	22398554		chr1	224025171	224026646
chr1	22398709	22399445		chr1	225759115	225759947
chr1	22401737	22404147		chr1	226032732	226034955
chr1	22404191	22405052		chr1	226833691	226835509
chr1	22405762	22406650		chr1	227131277	227135033
chr1	22407266	22408540		chr1	227138469	227139608
chr1	22408792	22409460		chr1	227140705	227143586
chr1	22413099	22413917		chr1	227147571	227151304
chr1	22414182	22415085		chr1	227165151	227167027
chr1	22415144	22417588		chr1	227167348	227169852
chr1	23416908	23418228		chr1	227171753	227174777
chr1	23418673	23419817		chr1	227506104	227507114
chr1	23438431	23439521		chr1	227759564	227761220
chr1	23451754	23452534		chr1	227766606	227768355
chr1	23466877	23468198		chr1	227918204	227920492
chr1	23481682	23482615		chr1	227967785	227968941
chr1	23482812	23483532		chr1	228074562	228076708
chr1	23486712	23487430		chr1	228108328	228109916
chr1	24021539	24022589		chr1	228111443	228113897
chr1	24300584	24301314		chr1	228197012	228199856
chr1	25076954	25077866		chr1	228268885	228270046
chr1	25078263	25079379		chr1	228275444	228285916
chr1	25079451	25081473		chr1	228332431	228337310
chr1	25100432	25101511		chr1	228350727	228352099
chr1	25101937	25102643		chr1	228357851	228359821
chr1	25108442	25109260		chr1	228359982	228361873
chr1	25116825	25117569		chr1	228362088	228363924
chr1	25128008	25129172		chr1	228397450	228398834
chr1	27755546	27756368		chr1	228437371	228438437
chr1	27778061	27778674		chr1	228493891	228496746
chr1	28593218	28594658		chr1	228501277	228505047
chr1	28595113	28596028		chr1	228527328	228530281
chr1	28598572	28600240		chr1	228547702	228549834
chr1	29074706	29075524		chr1	228551399	228553561
chr1	29078335	29079219		chr1	228562636	228565746
chr1	29079574	29080203		chr1	228603431	228604707
chr1	29082901	29084320		chr1	228680474	228682467
chr1	29091888	29093077		chr1	228770909	228771598
chr1	29494692	29496169		chr1	228870724	228871670
chr1	29497191	29498144		chr1	229643207	229644492
chr1	29498936	29499807		chr1	229761533	229762521
chr1	31424915	31425498		chr1	230290250	230291450
chr1	31425895	31427585		chr1	230310297	230312045
chr1	31429269	31431297		chr1	230336008	230337857
chr1	31431624	31432496		chr1	230352885	230353783
chr1	31438559	31439221		chr1	230978725	230980406
chr1	31440663	31442137		chr1	231298496	231299685
chr1	31449669	31450847		chr1	233112337	233113928
chr1	31451425	31452565		chr1	234349733	234350833
chr1	31453564	31454536		chr1	234743845	234745574
chr1	31454955	31455806		chr1	235438360	235439625
chr1	31457143	31458235		chr1	235442996	235444272
chr1	31460207	31462325		chr1	235444406	235445312
chr1	31463324	31464168		chr1	235458894	235459798
chr1	31464710	31466880		chr1	235667663	235668818
chr1	31466928	31470944		chr1	236227848	236229270
chr1	31473100	31473735		chr1	236310216	236312155
chr1	31474347	31475299		chr1	236312342	236314717
chr1	31483546	31486329		chr1	236317946	236320305
chr1	31487361	31488275		chr1	236444456	236445752
chr1	31489839	31491066		chr1	241587063	241587631
chr1	31491439	31492234		chr1	245026253	245027564
chr1	31493204	31494201		chr1	246383570	246385523
chr1	31494239	31495723		chr1	246518290	246519622
chr1	31496540	31497643		chr1	246544698	246546698
chr1	31499100	31500076		chr10	6253880	6254628
chr1	31501288	31502011		chr10	21993666	21994727
chr1	31503028	31505380		chr10	27085411	27086165
chr1	31506608	31508126		chr10	29883938	29885129
chr1	31508878	31510277		chr10	29898316	29899518
chr1	31510762	31511694		chr10	31796918	31797714
chr1	31512798	31514484		chr10	32600845	32601466
chr1	31525116	31525731		chr10	33232858	33233718
chr1	31527635	31528966		chr10	34924839	34925789
chr1	31530683	31531415		chr10	34930984	34931650
chr1	31531679	31532603		chr10	35685031	35685885
chr1	31533386	31535238		chr10	35758276	35759538
chr1	32491006	32491544		chr10	46964599	46966329
chr1	32502146	32502846		chr10	65056937	65058182
chr1	33277239	33277870		chr10	65145751	65146610
chr1	35650864	35651445		chr10	73593566	73594444
chr1	35866916	35867506		chr10	75777970	75778432
chr1	36070288	36071065		chr10	81960409	81961920
chr1	36074613	36075326		chr10	92529727	92530614
chr1	36738475	36739289		chr10	92944507	92945059
chr1	36754920	36755737		chr10	98561024	98562015
chr1	39636337	39636890		chr10	106074703	106076076
chr1	39879336	39880395		chr10	120799475	120800085
chr1	39884455	39885311		chr10	123922514	123924105
chr1	40036293	40037598		chr10	123953870	123954511
chr1	40629902	40630883		chr10	126320270	126321337
chr1	40632649	40633828		chr10	126688367	126689439
chr1	40635653	40638694		chr10	126693245	126694200
chr1	40640115	40641139		chr10	126708887	126709764
chr1	40641447	40642882		chr10	126794840	126795622
chr1	40643629	40644420		chr10	127583027	127585853
chr1	40644877	40647701		chr10	128973408	128974099
chr1	40648538	40650890		chr10	129226635	129227556
chr1	40651676	40652432		chr10	133485942	133486882
chr1	40654445	40655249		chr10	134437714	134438575
chr1	40671588	40672407		chr10	135116957	135117595
chr1	41663461	41664052		chr11	581206	582364
chr1	42655063	42655730		chr11	607644	608562
chr1	42672660	42674225		chr11	636749	637387
chr1	42693363	42695427		chr11	772861	774301
chr1	42706355	42708466		chr11	993674	994307
chr1	42710854	42711491		chr11	1523699	1525090
chr1	42712375	42713007		chr11	1527532	1528543
chr1	42731801	42732885		chr11	1535374	1536733
chr1	42735103	42735804		chr11	1538318	1539746
chr1	42779197	42780239		chr11	1546076	1546963
chr1	42792805	42793717		chr11	1548044	1548749
chr1	43158597	43159337		chr11	13325258	13326183
chr1	44728854	44729637		chr11	13327215	13328494
chr1	46128578	46129522		chr11	13329173	13330160
chr1	46132392	46133795		chr11	14325129	14326178
chr1	46138145	46139419		chr11	36099548	36100756
chr1	46141581	46142149		chr11	46551751	46552254
chr1	46146485	46147244		chr11	62303116	62304249
chr1	46387687	46389220		chr11	63650221	63650922
chr1	46411492	46412019		chr11	63657224	63658281
chr1	46454660	46455383		chr11	63671897	63672591
chr1	51231754	51232754		chr11	64055248	64056116
chr1	51232794	51234102		chr11	64126170	64126819
chr1	51234193	51234821		chr11	64534278	64535477
chr1	51246350	51247186		chr11	65396488	65397497
chr1	51249408	51250021		chr11	65545985	65547585
chr1	51258148	51258802		chr11	66391059	66393068
chr1	51260864	51261654		chr11	66410708	66411874
chr1	51267936	51275552		chr11	68236882	68237993
chr1	51276201	51280014		chr11	68266347	68267183
chr1	51280258	51281388		chr11	68280023	68281016
chr1	51283602	51284214		chr11	68316531	68317397
chr1	51287195	51288242		chr11	70258996	70259665
chr1	51288552	51290442		chr11	72092040	72093405
chr1	51290910	51292103		chr11	85194846	85195446
chr1	51294275	51294911		chr11	113962304	113963272
chr1	51295892	51296803		chr11	114103038	114103749
chr1	51298215	51299723		chr11	114109377	114110469
chr1	51299917	51300909		chr11	114182583	114183251
chr1	51307256	51308192		chr11	119043988	119044817
chr1	51310736	51313177		chr11	130039781	130040719
chr1	51313325	51314331		chr12	1448808	1449544
chr1	51324351	51327285		chr12	6797639	6798369
chr1	51332357	51333603		chr12	7254352	7254916
chr1	51342710	51343443		chr12	11825627	11826467
chr1	51343897	51344740		chr12	11841114	11841908
chr1	51360541	51361247		chr12	13061115	13062216
chr1	51363186	51363871		chr12	19383174	19383962
chr1	51365701	51366328		chr12	20704201	20704980
chr1	51385946	51387304		chr12	49075315	49075912
chr1	51711515	51713268		chr12	49318632	49319499
chr1	51949439	51950052		chr12	52263250	52263886
chr1	52533108	52533760		chr12	52447610	52449250
chr1	52534698	52535217		chr12	57110873	57111726
chr1	52666291	52666878		chr12	58226663	58227675
chr1	52915538	52916417		chr12	58227924	58228716
chr1	52964636	52965320		chr12	58229121	58230177
chr1	52983218	52984124		chr12	58233886	58234572
chr1	55645630	55646713		chr12	62685646	62686933
chr1	55646836	55647699		chr12	69917612	69918582
chr1	55647932	55648821		chr12	72162436	72163191
chr1	55657831	55658422		chr12	72237485	72238145
chr1	61712222	61713384		chr12	81471387	81472019
chr1	62240305	62241003		chr12	104697103	104698242
chr1	62365539	62366051		chr12	109906730	109907824
chr1	62433351	62434021		chr12	110292259	110292876
chr1	65352411	65353819		chr12	116615510	116616280
chr1	65356762	65357729		chr12	122906365	122906989
chr1	65412639	65413289		chr12	124964264	124965318
chr1	65421117	65421987		chr12	125023372	125024260
chr1	65426977	65427526		chr12	127650236	127651153
chr1	65682579	65683067		chr12	132195433	132196423
chr1	70704098	70704689		chr12	133069322	133071152
chr1	78046561	78047221		chr12	133073612	133075925
chr1	78080350	78081196		chr12	133075980	133076715
chr1	78110070	78110928		chr12	133079397	133081370
chr1	78112981	78114618		chr12	133081669	133082840
chr1	78116558	78117275		chr12	133082937	133084553
chr1	78120084	78121516		chr12	133089707	133090788
chr1	78125474	78126987		chr13	21572652	21573388
chr1	78127972	78129626		chr13	22169251	22169944
chr1	78130292	78131319		chr13	28033549	28034150
chr1	78131545	78132779		chr13	30153759	30154727
chr1	78139283	78140113		chr13	30374738	30376531
chr1	78419414	78420165		chr13	41133322	41134359
chr1	78423776	78424744		chr13	41146353	41147378
chr1	89183723	89184579		chr13	41174015	41174796
chr1	89185446	89186535		chr13	41540849	41541679
chr1	89191371	89192082		chr13	49739599	49740247
chr1	89341345	89342424		chr13	55349674	55350214
chr1	91363967	91364866		chr13	96336749	96337625
chr1	91364997	91365928		chr13	96685479	96686685
chr1	91373159	91375280		chr13	96742796	96743722
chr1	91380042	91380720		chr13	99114000	99115509
chr1	91385139	91386256		chr13	99174806	99175789
chr1	91386409	91391024		chr13	99175849	99176901
chr1	91392220	91393358		chr13	99179382	99180817
chr1	91394682	91395279		chr13	99195507	99196428
chr1	91397539	91398621		chr13	110418988	110419662
chr1	91399880	91401517		chr13	110435286	110436495
chr1	91410808	91414461		chr13	111910410	111911034
chr1	91416130	91418479		chr13	113535898	113536852
chr1	91420414	91421026		chr13	113869749	113870689
chr1	91421472	91424801		chr13	114057338	114058197
chr1	91430328	91431496		chr14	25070037	25070756
chr1	91432283	91433165		chr14	25518714	25519424
chr1	91434233	91435126		chr14	51970907	51971628
chr1	91435205	91436111		chr14	51981443	51982603
chr1	91441760	91442444		chr14	67718907	67719605
chr1	91442616	91443356		chr14	69412998	69413763
chr1	91446199	91447110		chr14	70039267	70039783
chr1	91447346	91447940		chr14	70139055	70139961
chr1	91447980	91449960		chr14	70865421	70866481
chr1	91450177	91454792		chr14	81273650	81274299
chr1	91454905	91463697		chr14	88237435	88238114
chr1	91469133	91472127		chr14	90917341	90918287
chr1	91473181	91475435		chr14	93456343	93457343
chr1	91475736	91476326		chr14	93477360	93478656
chr1	91481488	91482041		chr14	93499691	93500441
chr1	93118506	93119081		chr14	95770851	95771798
chr1	93629280	93630375		chr14	97063975	97064558
chr1	93634347	93635006		chr14	100742032	100742683
chr1	93635500	93636389		chr14	103394591	103395345
chr1	93637023	93638062		chr14	104117871	104118416
chr1	94047535	94048562		chr14	105263892	105264802
chr1	94074151	94075104		chr14	105471695	105472272
chr1	94118866	94120074		chr14	105683227	105684334
chr1	100527150	100527726		chr14	105799211	105800375
chr1	110102981	110103659		chr14	105816110	105817438
chr1	110111670	110112820		chr15	20545426	20547863
chr1	113171230	113172107		chr15	20562809	20564046
chr1	114030977	114031972		chr15	22912080	22913494
chr1	114488758	114489397		chr15	22924566	22925762
chr1	115026414	115027073		chr15	42363749	42364371
chr1	115037593	115038193		chr15	43051178	43052154
chr1	115172934	115173800		chr15	45943086	45943799
chr1	115185096	115186045		chr15	58989155	58990076
chr1	115186502	115187255		chr15	59603463	59604258
chr1	115190929	115191743		chr15	59604401	59605031
chr1	115192160	115192674		chr15	59611790	59612664
chr1	115200253	115201091		chr15	59614386	59614968
chr1	115201181	115201959		chr15	59618764	59622124
chr1	115202266	115204831		chr15	59635859	59636941
chr1	115205064	115206282		chr15	59643950	59644852
chr1	115207688	115210231		chr15	59647671	59648866
chr1	115280026	115281267		chr15	59649942	59650935
chr1	115285734	115286801		chr15	59652395	59653687
chr1	115287561	115288620		chr15	59656029	59656894
chr1	115289134	115290041		chr15	59664153	59664864
chr1	115291636	115299434		chr15	72766560	72767290
chr1	120457964	120459458		chr15	74299977	74300608
chr1	121483961	121485598		chr15	74315108	74316447
chr1	145254389	145255019		chr15	74910247	74912999
chr1	148854851	148855760		chr15	75498282	75499164
chr1	150346305	150347444		chr15	75499701	75501016
chr1	150357093	150357970		chr15	85995891	85997546
chr1	150361988	150362797		chr15	86284134	86284901
chr1	150372145	150373428		chr15	89166884	89167925
chr1	150444153	150446378		chr15	93568268	93568907
chr1	151258625	151260038		chr16	325301	325915
chr1	151404158	151405557		chr16	574374	575193
chr1	151523159	151524891		chr16	1361516	1362995
chr1	151528460	151530747		chr16	1363646	1365332
chr1	151531606	151533661		chr16	1405169	1406337
chr1	153808934	153810599		chr16	1678455	1679372
chr1	153817631	153818076		chr16	2053642	2054631
chr1	153823593	153826165		chr16	2278536	2279758
chr1	153830442	153831897		chr16	2287820	2288568
chr1	153836076	153837268		chr16	2770672	2771501
chr1	153839591	153840360		chr16	2805861	2807276
chr1	153845136	153846212		chr16	2817087	2818387
chr1	153883142	153883964		chr16	3855768	3857380
chr1	153884150	153885208		chr16	3868460	3869429
chr1	153888399	153889423		chr16	3913502	3914443
chr1	153891328	153893040		chr16	3922270	3923220
chr1	154198868	154199952		chr16	3923415	3924170
chr1	154226148	154227199		chr16	4659385	4661941
chr1	154229401	154230521		chr16	9029143	9029910
chr1	154570521	154572954		chr16	9033791	9034900
chr1	154573323	154577809		chr16	9035659	9036602
chr1	155385062	155385934		chr16	9039066	9040832
chr1	155387598	155388548		chr16	9041448	9042402
chr1	155388729	155389965		chr16	9044073	9045074
chr1	155431873	155433376		chr16	9051744	9052767
chr1	155440737	155441479		chr16	11665941	11666677
chr1	155452644	155453753		chr16	14580711	14581422
chr1	155466112	155466854		chr16	21521057	21521727
chr1	155477160	155478095		chr16	21523469	21524028
chr1	155519964	155520905		chr16	24550767	24551458
chr1	156103228	156108867		chr16	31925014	31925562
chr1	156185852	156186819		chr16	33293649	33294872
chr1	156450277	156455590		chr16	33949995	33951764
chr1	156455607	156468202		chr16	48609387	48609986
chr1	156755910	156757178		chr16	50529042	50529638
chr1	156955750	156956907		chr16	71810991	71811912
chr1	156970409	156971901		chr16	71943095	71943801
chr1	156976151	156977287		chr16	72878722	72879406
chr1	156977611	156978878		chr16	72991239	72992720
chr1	158008625	158010095		chr16	73043938	73044649
chr1	158024329	158032409		chr16	75290323	75291181
chr1	158032421	158034457		chr16	81505731	81506796
chr1	158034474	158042613		chr16	84746565	84748108
chr1	158044475	158046702		chr16	85657052	85657739
chr1	158046704	158048924		chr16	85658953	85659844
chr1	158053026	158054521		chr16	85662968	85663945
chr1	159000348	159001261		chr16	85671097	85671899
chr1	159888725	159890702		chr16	85672452	85673447
chr1	160975875	160976832		chr16	88823858	88824905
chr1	161740183	161742581		chr16	89341653	89342767
chr1	161743273	161749134		chr16	89359609	89362252
chr1	161782692	161783328		chr16	89363959	89365028
chr1	165801425	165803807		chr16	89370309	89371433
chr1	165805952	165808322		chr16	89372817	89374018
chr1	165808409	165810454		chr16	89374877	89376006
chr1	165810523	165812198		chr16	89378690	89379776
chr1	165812931	165816561		chr16	89380674	89382570
chr1	165818110	165819326		chr16	89383903	89384896
chr1	165826261	165828519		chr16	89400481	89403130
chr1	165828782	165829799		chr16	89404170	89404891
chr1	165833863	165835707		chr16	89407661	89409146
chr1	165836274	165837253		chr16	89409627	89411553
chr1	165841390	165843232		chr16	89411721	89412493
chr1	165843253	165845531		chr16	89418271	89419249
chr1	165846398	165847749		chr16	89427065	89427992
chr1	165847771	165852174		chr16	89432961	89434173
chr1	165852832	165855119		chr16	89436647	89438266
chr1	165855461	165856564		chr16	89438393	89440642
chr1	165856722	165862722		chr16	89449512	89450459
chr1	167247105	167248197		chr16	89451508	89452680
chr1	167332692	167333293		chr16	89468906	89469943
chr1	168199832	168200855		chr16	89472580	89473308
chr1	171457565	171458903		chr16	89479924	89480563
chr1	171459181	171483514		chr16	89483574	89484311
chr1	171483538	171484883		chr16	89503599	89504515
chr1	171485053	171486655		chr16	89512882	89514198
chr1	171488359	171488991		chr17	1203393	1204392
chr1	171490273	171491132		chr17	1277855	1278747
chr1	171494276	171495373		chr17	1279757	1281019
chr1	171502523	171504275		chr17	2516313	2517540
chr1	171509673	171511816		chr17	3539076	3539805
chr1	171512783	171514368		chr17	6461579	6462363
chr1	171522527	171523207		chr17	6796646	6797571
chr1	171543738	171544633		chr17	8049068	8050071
chr1	171555909	171556958		chr17	17021379	17022875
chr1	173967370	173968190		chr17	17627642	17628539
chr1	173969094	173970021		chr17	17696570	17699215
chr1	173979461	173980716		chr17	17874791	17875406
chr1	173982688	173983636		chr17	21192556	21193916
chr1	174314313	174315003		chr17	21196072	21201662
chr1	174380360	174381382		chr17	21307074	21309326
chr1	174454295	174455634		chr17	21315386	21317507
chr1	174458896	174459765		chr17	21324920	21326986
chr1	174498270	174499680		chr17	30185650	30186319
chr1	175983298	175984492		chr17	31149266	31150368
chr1	175984782	175985917		chr17	33477941	33478618
chr1	175991729	175992610		chr17	34079452	34080542
chr1	176015247	176015956		chr17	36624282	36625104
chr1	176020056	176020974		chr17	39925498	39926159
chr1	176029069	176029796		chr17	44180281	44181489
chr1	176035596	176037765		chr17	44182116	44182939
chr1	176041266	176042836		chr17	44184340	44186053
chr1	176045584	176046667		chr17	44190507	44192072
chr1	176049359	176050204		chr17	44198220	44199770
chr1	176052818	176053639		chr17	44205398	44207142
chr1	176053695	176054978		chr17	44208642	44210921
chr1	176061098	176062023		chr17	44248099	44249618
chr1	176077322	176078131		chr17	44260855	44262979
chr1	176085130	176086452		chr17	47987473	47988148
chr1	176106758	176107696		chr17	55581389	55582082
chr1	178146062	178146994		chr17	70119482	70120628
chr1	178154774	178155659		chr17	70437604	70438378
chr1	178172135	178172830		chr17	70483718	70484978
chr1	178192054	178193128		chr17	70486578	70487532
chr1	178219961	178221030		chr17	70490623	70491675
chr1	178274365	178275260		chr17	70497587	70498287
chr1	178321743	178322530		chr17	70508808	70509445
chr1	178328475	178330111		chr17	70511205	70512319
chr1	178330697	178331726		chr17	70514766	70516065
chr1	178333159	178334629		chr17	70523803	70525152
chr1	178336125	178337287		chr17	70531120	70532144
chr1	178340419	178341527		chr17	70536661	70537449
chr1	178343770	178345286		chr17	70538331	70539473
chr1	178349600	178350920		chr17	70549165	70551448
chr1	178350974	178352607		chr17	70553515	70554489
chr1	178353967	178356610		chr17	70567414	70568279
chr1	178362126	178363167		chr17	70569983	70572201
chr1	178367744	178368826		chr17	71375113	71375763
chr1	178384602	178385475		chr17	73000746	73001444
chr1	178393923	178394576		chr17	74733129	74733716
chr1	178732103	178732820		chr17	75368308	75369359
chr1	178736357	178739220		chr17	75369877	75372873
chr1	179076470	179078283		chr17	75374065	75375636
chr1	179095338	179096152		chr17	75388388	75389636
chr1	179100241	179101135		chr17	75390353	75391071
chr1	179102240	179103757		chr17	75391870	75392851
chr1	179105934	179108231		chr17	75394208	75394976
chr1	179108412	179109275		chr17	75397808	75399543
chr1	179159249	179160394		chr17	75400926	75402330
chr1	179176040	179176937		chr17	75404027	75405211
chr1	179835779	179836961		chr17	75429354	75431303
chr1	179838474	179839162		chr17	75435107	75436050
chr1	179856815	179857997		chr17	75452512	75453645
chr1	179953306	179954346		chr17	75453898	75454799
chr1	179969566	179970353		chr17	75456067	75456536
chr1	180251583	180252829		chr17	75476226	75477013
chr1	180253660	180254421		chr17	75477228	75479020
chr1	180257142	180261784		chr17	75479804	75481939
chr1	180264191	180265838		chr17	76723427	76724296
chr1	180265966	180267961		chr17	77721384	77722281
chr1	180268380	180271420		chr17	78237086	78237839
chr1	180275340	180275985		chr17	78560202	78561214
chr1	180277080	180278133		chr17	78574059	78574965
chr1	180283507	180287913		chr17	78582376	78583244
chr1	180287955	180289229		chr17	78587362	78588221
chr1	180294406	180303248		chr17	78607576	78609646
chr1	180308639	180312322		chr17	78627737	78628351
chr1	180312382	180318305		chr17	79387369	79388410
chr1	180319518	180320508		chr17	80518974	80519719
chr1	180320514	180324960		chr17	80543700	80544663
chr1	180325222	180327417		chr17	80597145	80598199
chr1	180327631	180329431		chr17	80885635	80886605
chr1	180331076	180336738		chr18	9173585	9174711
chr1	180337779	180340258		chr18	22006420	22007052
chr1	180340294	180355384		chr18	23670011	23670878
chr1	180355749	180357075		chr18	30010311	30010969
chr1	180359890	180366985		chr18	45576545	45577335
chr1	180367230	180368198		chr18	46117199	46117963
chr1	180369041	180370495		chr18	46313629	46314597
chr1	180370918	180372892		chr18	55922839	55923721
chr1	180373175	180374281		chr18	74083256	74084212
chr1	180378754	180380982		chr18	74088845	74089631
chr1	180381240	180382307		chr18	74090470	74091133
chr1	180392046	180396588		chr18	74104223	74104760
chr1	180397231	180398570		chr18	74113250	74114079
chr1	180399394	180404177		chr18	74140664	74141659
chr1	180406114	180407688		chr18	74153437	74155132
chr1	180409615	180411223		chr18	77444171	77444804
chr1	180413258	180414645		chr18	77450744	77451404
chr1	180416135	180418139		chr18	77874311	77874913
chr1	180427093	180428933		chr19	652838	653908
chr1	180429214	180430336		chr19	801180	803262
chr1	180431737	180432877		chr19	803452	804714
chr1	180433484	180434972		chr19	805102	806173
chr1	180437111	180438282		chr19	878799	879509
chr1	180439621	180440426		chr19	919020	919801
chr1	180666756	180667848		chr19	1627419	1627977
chr1	180671839	180673127		chr19	1844481	1845361
chr1	180677249	180677830		chr19	1954855	1955664
chr1	180680537	180681660		chr19	2443052	2445508
chr1	180701397	180702779		chr19	3096366	3097828
chr1	180704329	180707239		chr19	3186766	3188149
chr1	180707815	180708627		chr19	3189222	3190268
chr1	180713738	180715618		chr19	3381699	3382896
chr1	180718127	180718870		chr19	3522369	3523350
chr1	180719263	180719914		chr19	3766528	3767348
chr1	180720495	180721610		chr19	3982676	3983540
chr1	180721698	180722616		chr19	4816175	4817567
chr1	180724146	180727147		chr19	5005842	5006689
chr1	180731821	180732669		chr19	5120853	5121612
chr1	180734167	180736697		chr19	5944268	5944886
chr1	180740626	180741935		chr19	5959207	5959988
chr1	180745559	180746810		chr19	6421187	6422095
chr1	180748919	180749889		chr19	7692620	7693654
chr1	180751227	180753844		chr19	7972028	7972932
chr1	180761930	180763605		chr19	7973639	7974397
chr1	180763924	180764797		chr19	9682948	9683711
chr1	180765987	180767608		chr19	11708176	11708829
chr1	180767778	180770020		chr19	12841779	12842718
chr1	180771272	180773148		chr19	13041037	13041663
chr1	180773769	180774425		chr19	14522693	14523111
chr1	180774824	180775657		chr19	14523505	14524764
chr1	180777984	180778892		chr19	15352745	15353927
chr1	182812351	182813576		chr19	15414443	15415804
chr1	182814595	182815530		chr19	15427417	15428412
chr1	182816508	182817403		chr19	16652656	16653285
chr1	182817569	182819277		chr19	16698566	16699673
chr1	182819811	182821909		chr19	17837143	17837888
chr1	182822534	182824166		chr19	17971923	17972944
chr1	182824318	182825870		chr19	18584508	18585467
chr1	182830275	182831118		chr19	18611717	18612742
chr1	182842276	182843270		chr19	18626654	18628180
chr1	183050688	183052299		chr19	18950127	18951701
chr1	183063689	183065301		chr19	18955552	18956668
chr1	183068320	183070343		chr19	19431825	19432611
chr1	183070456	183072199		chr19	34012084	34012757
chr1	183074642	183076511		chr19	36066070	36067182
chr1	183447122	183448439		chr19	38526749	38528017
chr1	183467795	183471086		chr19	38654150	38654921
chr1	183471734	183473069		chr19	39165945	39168309
chr1	186348408	186349293		chr19	39191287	39192395
chr1	193021410	193022120		chr19	39665909	39666649
chr1	193158859	193160136		chr19	40771190	40772138
chr1	193164424	193166828		chr19	42700526	42701206
chr1	193177933	193179364		chr19	42775667	42777039
chr1	193186417	193187267		chr19	45002237	45003231
chr1	193194073	193194606		chr19	45648104	45648984
chr1	193210172	193212015		chr19	45899667	45900258
chr1	193215271	193216711		chr19	45973143	45975377
chr1	197642517	197644045		chr19	46216160	46216977
chr1	198130244	198133854		chr19	46236321	46237000
chr1	198134033	198161366		chr19	46503590	46504284
chr1	198163611	198173183		chr19	47248142	47249065
chr1	198264868	198265882		chr19	47481471	47483357
chr1	198273807	198274874		chr19	47762541	47763909
chr1	198828779	198830088		chr19	48010173	48011310
chr1	200728706	200730688		chr19	48252942	48254342
chr1	200736518	200737958		chr19	49377259	49377962
chr1	200753794	200755033		chr19	50304978	50306130
chr1	200755452	200758010		chr19	51602253	51602825
chr1	200758052	200760074		chr19	52194354	52195287
chr1	200760099	200761217		chr19	55880957	55881659
chr1	200761646	200764870		chr19	56153938	56154537
chr1	200764963	200765884		chr19	56169965	56171076
chr1	200770682	200777112		chr19	56171675	56172980
chr1	200779847	200781543		chr19	56179746	56180465
chr1	200786341	200795189		chr19	56206698	56207721
chr1	200795224	200798181		chr19	56599129	56599797
chr1	200798299	200801870		chr19	56623774	56624670
chr1	200804305	200806365		chr19	58234168	58234825
chr1	200806959	200809719		chr19	58596881	58597493
chr1	200814948	200817361		chr19	58755340	58755955
chr1	200817499	200821287		chr19	58978368	58978962
chr1	200827264	200828860		chr2	3293258	3293982
chr1	201934631	201935710		chr2	3313385	3314000
chr1	202106831	202108086		chr2	3352808	3353548
chr1	202698070	202703366		chr2	3772605	3773740
chr1	202725829	202727450		chr2	10443080	10443795
chr1	202745529	202746561		chr2	10507909	10508986
chr1	202749591	202751167		chr2	10918157	10918916
chr1	202753223	202754713		chr2	23859438	23860272
chr1	202755143	202756553		chr2	25499653	25500432
chr1	202756652	202759680		chr2	28635984	28636681
chr1	202762136	202764122		chr2	45999825	46000769
chr1	202764621	202766938		chr2	47182559	47183444
chr1	202919374	202922096		chr2	61668421	61669073
chr1	203275815	203278997		chr2	65334322	65335179
chr1	203767122	203770384		chr2	69440847	69441596
chr1	203772104	203773306		chr2	71128309	71129542
chr1	203774589	203778170		chr2	74741040	74741844
chr1	203782475	203783461		chr2	91759342	91764506
chr1	203784985	203786275		chr2	91775500	91779990
chr1	203786346	203787801		chr2	102392117	102392662
chr1	203790956	203792930		chr2	109875117	109875980
chr1	203794730	203797397		chr2	109914205	109915034
chr1	203797562	203798555		chr2	122304375	122305332
chr1	203805407	203807834		chr2	133032161	133035292
chr1	203816508	203817811		chr2	149427256	149428096
chr1	203818326	203819672		chr2	149431604	149432588
chr1	204244206	204246906		chr2	149441856	149442471
chr1	204372356	204375236		chr2	149477454	149478770
chr1	204522324	204524212		chr2	157185455	157186710
chr1	205164231	205165383		chr2	160039290	160040277
chr1	205688700	205690147		chr2	164467098	164467864
chr1	205693301	205694705		chr2	177053830	177054439
chr1	205695188	205697984		chr2	191870451	191871147
chr1	205699569	205700511		chr2	207988528	207989420
chr1	205701771	205703933		chr2	223729132	223729602
chr1	205704009	205705186		chr2	225429984	225431149
chr1	205706049	205707198		chr2	227661043	227661745
chr1	205710715	205711811		chr2	230045033	230046129
chr1	205711887	205713461		chr2	238643758	238644376
chr1	205713971	205715029		chr2	240959509	240960293
chr1	205715130	205716926		chr2	241385716	241386840
chr1	206859965	206883017		chr2	241756804	241757689
chr1	206886161	206887869		chr2	242179630	242180542
chr1	206889009	206891597		chr2	242531565	242532298
chr1	206891675	206895395		chr2	242566813	242568021
chr1	206895562	206898107		chr2	242714200	242715344
chr1	206899633	206907148		chr20	2125227	2126064
chr1	207514797	207516595		chr20	2820330	2821388
chr1	207518383	207520622		chr20	21301691	21302397
chr1	207523122	207524743		chr20	26188662	26190796
chr1	207985004	207991587		chr20	31041025	31041739
chr1	208013192	208014296		chr20	32413424	32414380
chr1	208290403	208292894		chr20	32429571	32430829
chr1	208299093	208302070		chr20	32433231	32434843
chr1	208302174	208305455		chr20	32435775	32436714
chr1	208317186	208319954		chr20	36017896	36018666
chr1	208321620	208323385		chr20	36888668	36889524
chr1	208327943	208331060		chr20	40200774	40201428
chr1	208332530	208336230		chr20	40224304	40225171
chr1	208336331	208339186		chr20	46322610	46323377
chr1	208346501	208349449		chr20	47546895	47548899
chr1	209795027	209798172		chr20	47548951	47550007
chr1	209798432	209801733		chr20	47881028	47881625
chr1	209810481	209813773		chr20	49411364	49412068
chr1	209819143	209821275		chr20	52192027	52192790
chr1	209967681	209971469		chr20	59906262	59907308
chr1	209973967	209977340		chr20	61201129	61201992
chr1	212174592	212176306		chr20	62186588	62187202
chr1	212467432	212469857		chr20	62193416	62195416
chr1	212476344	212478145		chr20	62203134	62204422
chr1	212480829	212481785		chr20	62283176	62283819
chr1	212489666	212491062		chr21	9825303	9827938
chr1	212495628	212496505		chr21	9926001	9926730
chr1	212496521	212498118		chr21	27440526	27441166
chr1	212501681	212503060		chr21	34922428	34923932
chr1	212782568	212795225		chr21	34925214	34926055
chr1	213313355	213314408		chr21	38777023	38777761
chr1	213321810	213322423		chr21	38778449	38779089
chr1	213327546	213329014		chr21	40757196	40758101
chr1	214548352	214549990		chr21	43160955	43162147
chr1	214551577	214553073		chr21	43173396	43174126
chr1	214555776	214558200		chr21	43174337	43175513
chr1	214657273	214659131		chr21	43179363	43180311
chr1	214659191	214660627		chr21	44837928	44839825
chr1	214660915	214663368		chr21	44839906	44840923
chr1	214670284	214671480		chr21	45235717	45236526
chr1	214672940	214675195		chr21	45342033	45343001
chr1	214675406	214683104		chr21	46230422	46231326
chr1	214684235	214688689		chr21	46236574	46237330
chr1	214690035	214691339		chr21	46281505	46282226
chr1	214695944	214698573		chr22	18363227	18364440
chr1	214700891	214702177		chr22	18397715	18398718
chr1	214703492	214707086		chr22	20110208	20111187
chr1	214710309	214712394		chr22	21797133	21797786
chr1	214712502	214714104		chr22	21921982	21922674
chr1	214714282	214717769		chr22	21926751	21927686
chr1	215787470	215788660		chr22	21944979	21946383
chr1	217765317	217765936		chr22	21961031	21961710
chr1	217772344	217773384		chr22	21974822	21975641
chr1	217778941	217779789		chr22	22049126	22050050
chr1	217786040	217786824		chr22	23428461	23429144
chr1	217789550	217791294		chr22	24176906	24177460
chr1	217794940	217796405		chr22	27155715	27156286
chr1	217797325	217799265		chr22	29332069	29332649
chr1	218461181	218462443		chr22	29445356	29446431
chr1	218463226	218464298		chr22	29707774	29708652
chr1	220144076	220145144		chr22	32019501	32020580
chr1	220146823	220148658		chr22	32023564	32025132
chr1	220149095	220149772		chr22	36162705	36163337
chr1	220150369	220152328		chr22	36738674	36739460
chr1	220153156	220154293		chr22	36748062	36749221
chr1	220155253	220156533		chr22	36762809	36764032
chr1	220158203	220159732		chr22	38600620	38602099
chr1	220173147	220174039		chr22	38603623	38604829
chr1	220176669	220178237		chr22	39111131	39112246
chr1	220192759	220193636		chr22	45560116	45560902
chr1	220195478	220197233		chr22	47065882	47066489
chr1	220205391	220210400		chr22	50169656	50170404
chr1	220210682	220211490		chr22	50177619	50178693
chr1	220214150	220215063		chr22	50192805	50193608
chr1	220349496	220351609		chr22	50196183	50197189
chr1	220388799	220391830		chr22	50217022	50217758
chr1	220395392	220397999		chr22	50218051	50220169
chr1	220398035	220401302		chr22	50648669	50649427
chr1	220401389	220408135		chr22	50672488	50674064
chr1	220408160	220409005		chr22	50784912	50786283
chr1	220409949	220411161		chr22	51164178	51164992
chr1	220412417	220414363		chr3	9245663	9246263
chr1	221878743	221881163		chr3	11655165	11656061
chr1	221889897	221891440		chr3	23278071	23278662
chr1	221891444	221894121		chr3	23476931	23477672
chr1	221894133	221896350		chr3	23478980	23479574
chr1	221908284	221911902		chr3	23901253	23902043
chr1	222899877	222901381		chr3	33134150	33135169
chr1	223981360	223982823		chr3	46967306	46968613
chr1	224002574	224003914		chr3	46995098	46995944
chr1	224008675	224018677		chr3	46998060	46998780
chr1	224020062	224024849		chr3	47008267	47009341
chr1	224024857	224031156		chr3	47009789	47010785
chr1	224312494	224314043		chr3	52011763	52012464
chr1	224376235	224377906		chr3	53209237	53210313
chr1	224589596	224590719		chr3	53529132	53529812
chr1	225702725	225704324		chr3	66271029	66271895
chr1	225704593	225705895		chr3	69534448	69535057
chr1	225706602	225707695		chr3	75717624	75720455
chr1	225711379	225713723		chr3	101105678	101106978
chr1	225714377	225722010		chr3	111584908	111585523
chr1	225724957	225728721		chr3	111603205	111604588
chr1	225731127	225732240		chr3	114070106	114071006
chr1	225753127	225757162		chr3	119697302	119698007
chr1	225759075	225762450		chr3	119722446	119723389
chr1	225762464	225764204		chr3	119747115	119747811
chr1	225764286	225767853		chr3	119748302	119748935
chr1	225767881	225769934		chr3	119756924	119757693
chr1	225771536	225772995		chr3	119758782	119760453
chr1	225773777	225776530		chr3	119760509	119761570
chr1	225777095	225779041		chr3	119762420	119764672
chr1	225781243	225782941		chr3	119765807	119769740
chr1	225826441	225828005		chr3	119799570	119800313
chr1	226252622	226257833		chr3	119802002	119802598
chr1	226366214	226367426		chr3	120314826	120315542
chr1	227130577	227134796		chr3	127949475	127950271
chr1	227135392	227140326		chr3	128094174	128094874
chr1	227140880	227143806		chr3	128450347	128450939
chr1	227144480	227149467		chr3	128461534	128462407
chr1	227151477	227153705		chr3	129113299	129114066
chr1	227165071	227167507		chr3	136694634	136695528
chr1	227167654	227175847		chr3	149351189	149352074
chr1	227211074	227212976		chr3	158078790	158079378
chr1	227216054	227216736		chr3	187883424	187884029
chr1	227282330	227283608		chr3	187896656	187897591
chr1	227290462	227292956		chr4	713241	714401
chr1	227299979	227302525		chr4	716651	717733
chr1	227305430	227307113		chr4	907856	909151
chr1	227313636	227316374		chr4	3318758	3319464
chr1	227316770	227318461		chr4	3840712	3841377
chr1	227324291	227326761		chr4	10103603	10104838
chr1	227332774	227336233		chr4	41195161	41195955
chr1	227336372	227343482		chr4	48492086	48492975
chr1	227344508	227345826		chr4	77661639	77662596
chr1	227347722	227355514		chr4	83679695	83680835
chr1	227356696	227361292		chr4	103439479	103440291
chr1	227368065	227369450		chr4	108752891	108754113
chr1	227371385	227375537		chr4	108770791	108771752
chr1	227375706	227376666		chr4	108772269	108772922
chr1	227377199	227379068		chr4	108778898	108779928
chr1	227398455	227399094		chr4	139966031	139966664
chr1	227399949	227403298		chr4	148905734	148906591
chr1	227403518	227406982		chr4	152364692	152365503
chr1	227407870	227409225		chr4	153456736	153457354
chr1	227410148	227411821		chr4	184426117	184426701
chr1	227417454	227418506		chr4	185362720	185363485
chr1	227421599	227423940		chr4	185377281	185378027
chr1	227425789	227428799		chr5	484607	485163
chr1	227429180	227431271		chr5	2749013	2749689
chr1	227433199	227434828		chr5	10373249	10374131
chr1	227436995	227438023		chr5	10564314	10565231
chr1	227438104	227439832		chr5	14402449	14403536
chr1	227441629	227444371		chr5	34192033	34192959
chr1	227445542	227450660		chr5	36885165	36886385
chr1	227451749	227453438		chr5	38865408	38866789
chr1	227453510	227456279		chr5	40681254	40682358
chr1	227457491	227459214		chr5	56482279	56482937
chr1	227461932	227462732		chr5	56497671	56498238
chr1	227759821	227761138		chr5	56502981	56504368
chr1	227763541	227768124		chr5	60647450	60648284
chr1	227768863	227770040		chr5	65279721	65280692
chr1	227790264	227792318		chr5	71146292	71147108
chr1	227792498	227793518		chr5	78555414	78556249
chr1	227805467	227807042		chr5	94365457	94366135
chr1	227811792	227812993		chr5	121342927	121344411
chr1	227813290	227814464		chr5	124042540	124043334
chr1	227823437	227828230		chr5	131092318	131093603
chr1	227840391	227841343		chr5	131820794	131824073
chr1	227936628	227939451		chr5	131824402	131826335
chr1	228269319	228272324		chr5	132101160	132102547
chr1	228272455	228273894		chr5	132278233	132279384
chr1	228275181	228288227		chr5	132284097	132284797
chr1	228331214	228336545		chr5	132285129	132285929
chr1	228358024	228361874		chr5	132290439	132291402
chr1	228586471	228589179		chr5	133330786	133331841
chr1	229417667	229419409		chr5	133478190	133479260
chr1	229752896	229756757		chr5	133479770	133481557
chr1	229758945	229759998		chr5	133707317	133708122
chr1	230263444	230265328		chr5	133869678	133871301
chr1	230265417	230266897		chr5	133876202	133877794
chr1	230271586	230273351		chr5	133894647	133896910
chr1	230274805	230276635		chr5	133913964	133915868
chr1	230277462	230284473		chr5	134729421	134730981
chr1	230284809	230292707		chr5	138154396	138155653
chr1	230293772	230296283		chr5	138208804	138209827
chr1	230296342	230300578		chr5	138211822	138213183
chr1	230300656	230303808		chr5	138261724	138263256
chr1	230304603	230306170		chr5	138634826	138635910
chr1	230307876	230311299		chr5	138729780	138731170
chr1	230317891	230319309		chr5	139038642	139039919
chr1	230327214	230332256		chr5	139192973	139194045
chr1	230332287	230335607		chr5	140682825	140684209
chr1	230335674	230337563		chr5	140870219	140871703
chr1	230337573	230338809		chr5	140998087	140998931
chr1	230342706	230345995		chr5	142763983	142765146
chr1	230346481	230351684		chr5	147763301	147764306
chr1	230352176	230354645		chr5	150409077	150410486
chr1	230354816	230357443		chr5	150443083	150445074
chr1	230360829	230362872		chr5	153681597	153682493
chr1	230364906	230368191		chr5	153825800	153826631
chr1	230370887	230372267		chr5	171710076	171710967
chr1	230377211	230378342		chr5	172092314	172093037
chr1	230387100	230388661		chr5	173040662	173041812
chr1	230786654	230788298		chr5	176076975	176079147
chr1	233125736	233128083		chr5	176737419	176738917
chr1	233472533	233474895		chr5	176857693	176858972
chr1	233478021	233479619		chr5	176881519	176882444
chr1	233778686	233780806		chr5	176894002	176894971
chr1	234183851	234184848		chr5	176915945	176918028
chr1	235280842	235283557		chr5	176930764	176932106
chr1	235284668	235287724		chr5	178593105	178594158
chr1	235340867	235342752		chr5	179192590	179193735
chr1	235346843	235348154		chr5	179224931	179226486
chr1	235351040	235352426		chr5	179230286	179231730
chr1	235392864	235393792		chr5	179250242	179251337
chr1	235403926	235404842		chr5	179428433	179429701
chr1	235405518	235406940		chr5	179779428	179780207
chr1	235414946	235416952		chr5	180218578	180219983
chr1	235423238	235428338		chr5	180660158	180661512
chr1	235428538	235434887		chr6	4853610	4854341
chr1	235434937	235439723		chr6	4881850	4882540
chr1	235440080	235454676		chr6	4933031	4933915
chr1	235455773	235457804		chr6	5604126	5604898
chr1	235457959	235460084		chr6	7230704	7231944
chr1	235460099	235463848		chr6	7869078	7869856
chr1	235464433	235465332		chr6	15266776	15267676
chr1	235465662	235471319		chr6	15362547	15363426
chr1	235473324	235474132		chr6	25344001	25345077
chr1	235475375	235476380		chr6	25377949	25379120
chr1	235588099	235590126		chr6	29097149	29097799
chr1	236005520	236007033		chr6	29692878	29693716
chr1	236310225	236314408		chr6	31322293	31323135
chr1	236317015	236318624		chr6	32941996	32942929
chr1	236747781	236748702		chr6	36651395	36652542
chr1	236964736	236967184		chr6	37920115	37920999
chr1	236970333	236972222		chr6	39082627	39083218
chr1	236982229	236983524		chr6	41661281	41661925
chr1	236987448	236988326		chr6	44264803	44265470
chr1	243392604	243393660		chr6	76479416	76480207
chr1	243603518	243604475		chr6	87889722	87890452
chr1	243643870	243644866		chr6	128841660	128842161
chr1	243646162	243647816		chr6	138199577	138200778
chr1	243658326	243659455		chr6	150497772	150499698
chr1	243676126	243677639		chr6	150505018	150505843
chr1	243872850	243873680		chr6	150506135	150507232
chr1	243900832	243901767		chr6	150519497	150520447
chr1	243916872	243920409		chr6	150521232	150522191
chr1	243928912	243930166		chr6	157183047	157184208
chr1	243936862	243938056		chr6	157234589	157235424
chr1	245015997	245017182		chr6	157316713	157317231
chr1	245020123	245021224		chr6	158269599	158270234
chr1	245021698	245023166		chr6	166995317	166995918
chr1	246119708	246120682		chr6	170675200	170675880
chr1	246195711	246196933		chr7	861095	861936
chr1	246203086	246204167		chr7	862293	863488
chr1	246382541	246385475		chr7	907345	908187
chr1	246392550	246393266		chr7	1049176	1049964
chr1	246393536	246394542		chr7	1064898	1065664
chr1	246447051	246447871		chr7	1091710	1092609
chr1	246454678	246455411		chr7	1124101	1124761
chr1	246477829	246478879		chr7	1577879	1578760
chr1	246518296	246520480		chr7	1578864	1580039
chr1	246544178	246546799		chr7	1962866	1963607
chr1	246715016	246716252		chr7	2423834	2424434
chr1	246831316	246832321		chr7	4742251	4742975
chr1	247008776	247010437		chr7	4756538	4757444
chr1	247019918	247020899		chr7	5372013	5372810
chr1	247023531	247024325		chr7	5415746	5417366
chr1	247035358	247038138		chr7	5419994	5421258
chr1	247077102	247077716		chr7	6677233	6677911
chr1	247077718	247079119		chr7	6692802	6693850
chr1	247079816	247082921		chr7	39989811	39990537
chr1	247084265	247085871		chr7	44794913	44795631
chr1	247086628	247091396		chr7	54477517	54478083
chr1	247205534	247208243		chr7	55234449	55235524
chr1	247215330	247216845		chr7	91835165	91835793
chr1	247217031	247219293		chr7	97916416	97917346
chr1	247221512	247223582		chr7	97950601	97951334
chr1	247224846	247225872		chr7	98693133	98694069
chr1	247324116	247328993		chr7	100274887	100275457
chr1	247369532	247371453		chr7	100290837	100291511
chr1	247491843	247494901		chr7	100730680	100731611
chr10	874088	874862		chr7	101549443	101550211
chr10	889793	890350		chr7	101629880	101630765
chr10	893712	894858		chr7	116509533	116510078
chr10	936973	937662		chr7	116516458	116517447
chr10	967969	968643		chr7	129544241	129544981
chr10	1036379	1037655		chr7	134467551	134468593
chr10	1038207	1039121		chr7	138777182	138777771
chr10	1049410	1051242		chr7	139747768	139748520
chr10	1129394	1130274		chr7	148421433	148422040
chr10	1132622	1133383		chr7	148422086	148422870
chr10	1146680	1148456		chr7	151137382	151138099
chr10	1156300	1157010		chr7	155142643	155143202
chr10	5458447	5459416		chr7	157150587	157151228
chr10	5817421	5818454		chr7	157155985	157156706
chr10	6138169	6138651		chr8	452665	453846
chr10	6254514	6255394		chr8	652319	652847
chr10	7955577	7956240		chr8	675804	677383
chr10	7988907	7990150		chr8	18770937	18771679
chr10	8004527	8005402		chr8	22237654	22238256
chr10	11537806	11538415		chr8	28207011	28207825
chr10	11607787	11608425		chr8	41790242	41791402
chr10	11640617	11641232		chr8	43092714	43093843
chr10	16844410	16845025		chr8	61679586	61680436
chr10	18953981	18954563		chr8	106989817	106991071
chr10	20300035	20300666		chr8	117761705	117762631
chr10	20423176	20423899		chr8	117886285	117886995
chr10	21936124	21936718		chr8	119112134	119113721
chr10	21938512	21939137		chr8	126442424	126443789
chr10	21941639	21943593		chr8	126444652	126446344
chr10	21950335	21951449		chr8	126447535	126449461
chr10	21951474	21952303		chr8	128831302	128832723
chr10	21953068	21953664		chr8	128839467	128840445
chr10	21954622	21955221		chr8	128848826	128849786
chr10	21955853	21957328		chr8	128851848	128853316
chr10	21968301	21969203		chr8	128860905	128862023
chr10	21971484	21972100		chr8	128875761	128879902
chr10	21972884	21973978		chr8	128886152	128888497
chr10	21986951	21987771		chr8	128888800	128889898
chr10	21988833	21990058		chr8	128892900	128893803
chr10	21993463	21996163		chr8	128894931	128895849
chr10	21998386	21999470		chr8	128902553	128907366
chr10	22001800	22002411		chr8	128908163	128909794
chr10	22007918	22008517		chr8	128910566	128911769
chr10	24762443	24763538		chr8	128912522	128914590
chr10	24965357	24966144		chr8	128916391	128917674
chr10	27080042	27081525		chr8	128917695	128919199
chr10	27081629	27082826		chr8	128920632	128924221
chr10	27082980	27083569		chr8	128925082	128926353
chr10	27083955	27088100		chr8	128928131	128930741
chr10	27088155	27089016		chr8	128930933	128932394
chr10	27089227	27090360		chr8	128934558	128936625
chr10	27090437	27092616		chr8	128938007	128940076
chr10	27093332	27095908		chr8	128940333	128941519
chr10	27099688	27101654		chr8	128943440	128945011
chr10	27102000	27104031		chr8	128945653	128947094
chr10	27104695	27105503		chr8	128979318	128980581
chr10	27108286	27109120		chr8	128997593	128999092
chr10	27110722	27111357		chr8	131256385	131257459
chr10	27111984	27114466		chr8	131422512	131424050
chr10	27115184	27115924		chr8	131440193	131441394
chr10	27116101	27117893		chr8	134284054	134285112
chr10	27118415	27121231		chr8	134296028	134297588
chr10	27121366	27123188		chr8	134300337	134301383
chr10	27123751	27124675		chr8	134301385	134303589
chr10	27125093	27126381		chr8	134304969	134306308
chr10	27127083	27131544		chr8	135707550	135709038
chr10	27132691	27134987		chr8	135712587	135713291
chr10	27135223	27136143		chr8	140849404	140850816
chr10	27136409	27137289		chr8	141080662	141081899
chr10	27137876	27139332		chr8	141083880	141085381
chr10	27139501	27140279		chr8	141096901	141098240
chr10	27140314	27141029		chr8	141107141	141109771
chr10	28847619	28849161		chr8	141141622	141142537
chr10	28865327	28866430		chr8	141618150	141620155
chr10	28886032	28886589		chr8	141625092	141626493
chr10	28886840	28887456		chr8	141626523	141627536
chr10	28887921	28889367		chr8	141633332	141635335
chr10	29883878	29885244		chr8	141635442	141636716
chr10	29896800	29898834		chr8	141637616	141638923
chr10	29899551	29900800		chr8	141639229	141640548
chr10	29904961	29905767		chr8	141820117	141821544
chr10	29919614	29920378		chr8	141959222	141960135
chr10	30630328	30630852		chr8	142179581	142181123
chr10	30632937	30633803		chr8	142379598	142380570
chr10	32565660	32567250		chr8	142404775	142406366
chr10	32583027	32584628		chr8	142427145	142428432
chr10	32584798	32585731		chr8	143400607	143401534
chr10	32589741	32591262		chr8	143405089	143407313
chr10	32592039	32592672		chr8	143434750	143435768
chr10	32592880	32593430		chr8	143437852	143439063
chr10	32593877	32598141		chr8	143459943	143461052
chr10	32599068	32599931		chr8	143462717	143464282
chr10	32600080	32602526		chr8	143616534	143617832
chr10	32602743	32604639		chr8	143746713	143748758
chr10	32604894	32605643		chr8	143939757	143940422
chr10	32605927	32608382		chr8	144100165	144101067
chr10	32608717	32611774		chr8	144576243	144577787
chr10	32611881	32613010		chr8	144579358	144580607
chr10	32616063	32620007		chr8	144585096	144587174
chr10	32620298	32625099		chr8	144589968	144591424
chr10	32625217	32629474		chr8	144591656	144593205
chr10	32629573	32630532		chr8	144593963	144594792
chr10	32630812	32631966		chr8	144597434	144598432
chr10	32632392	32633277		chr8	144605565	144609552
chr10	33227330	33228273		chr8	144617687	144619221
chr10	33232202	33233814		chr8	144619230	144621716
chr10	34704516	34705553		chr8	144670965	144672178
chr10	34777269	34778081		chr8	144673237	144677194
chr10	34828315	34829140		chr8	144772869	144774494
chr10	34832242	34833422		chr8	144798412	144799800
chr10	34837491	34838148		chr8	144804171	144806203
chr10	34838481	34839388		chr8	144808101	144809219
chr10	34840059	34841049		chr8	144809639	144811451
chr10	34856132	34856729		chr8	144869212	144870716
chr10	34863044	34863760		chr8	144876775	144877748
chr10	34865439	34866391		chr8	144899195	144900561
chr10	34878974	34880675		chr8	144900648	144908631
chr10	34881025	34882352		chr8	144908884	144911181
chr10	34885924	34887001		chr8	144945268	144946602
chr10	34887338	34888540		chr8	144986012	144988385
chr10	34889072	34889883		chr8	144988840	144995400
chr10	34891378	34893297		chr8	144995444	144997670
chr10	34896187	34897012		chr8	144997796	144999320
chr10	34898103	34899020		chr8	144999587	145001350
chr10	34899722	34900727		chr8	145001365	145002586
chr10	34902486	34903356		chr8	145017002	145017968
chr10	34905177	34906042		chr8	145149938	145151479
chr10	34908551	34909662		chr8	145153867	145154879
chr10	34912821	34914260		chr8	145160205	145161589
chr10	34917940	34918784		chr8	145253711	145255581
chr10	34924071	34926336		chr8	145530204	145531135
chr10	34929943	34932694		chr8	145532204	145534608
chr10	34932715	34933832		chr8	145625757	145626543
chr10	34934630	34938671		chr8	145638883	145640212
chr10	34938726	34939846		chr8	145721950	145722890
chr10	34940841	34943509		chr8	145725421	145726614
chr10	34960392	34961065		chr8	145738784	145739780
chr10	35637933	35638435		chr8	145806182	145807762
chr10	35645089	35645961		chr8	145844245	145846364
chr10	35651503	35652421		chr8	145853974	145855708
chr10	35667825	35668711		chr8	146016805	146017911
chr10	35681026	35682458		chr9	5649843	5650914
chr10	35722845	35723632		chr9	33111481	33112075
chr10	35723797	35725392		chr9	33135076	33140103
chr10	35728513	35729864		chr9	33140486	33141472
chr10	35730971	35731588		chr9	33144544	33145388
chr10	35745914	35746524		chr9	34197664	34198991
chr10	35746746	35762790		chr9	44993024	44993414
chr10	35768713	35769777		chr9	71810025	71811200
chr10	35769936	35770901		chr9	71815228	71816595
chr10	35771141	35771942		chr9	71818750	71819454
chr10	35772300	35772968		chr9	71822291	71823090
chr10	35779128	35781349		chr9	71835743	71836385
chr10	35786629	35787864		chr9	73004211	73005136
chr10	35788619	35791951		chr9	79186214	79187055
chr10	35794982	35796372		chr9	96348860	96350381
chr10	35796679	35797740		chr9	112818103	112818826
chr10	35799580	35802212		chr9	116697134	116698041
chr10	35805872	35807444		chr9	125261621	125262234
chr10	35808894	35810804		chr9	127117471	127118916
chr10	35811028	35812181		chr9	127119695	127120631
chr10	35829244	35830072		chr9	127121596	127122369
chr10	35830325	35830913		chr9	129676778	129677370
chr10	35839018	35839749		chr9	130298651	130299600
chr10	35853258	35854170		chr9	130736217	130736872
chr10	45970037	45971260		chr9	130925441	130926271
chr10	45971286	45971896		chr9	133463989	133464585
chr10	46008709	46009302		chr9	133759527	133760391
chr10	46011280	46011883		chr9	134280843	134281489
chr10	46013328	46014783		chr9	134292754	134293429
chr10	47135671	47138725		chr9	134350157	134351597
chr10	49577631	49578289		chr9	134351732	134352820
chr10	52102148	52103366		chr9	134496653	134497442
chr10	52105531	52106272		chr9	134827331	134827964
chr10	52129262	52129893		chr9	136602495	136603113
chr10	52131291	52131834		chr9	136688984	136689656
chr10	52132574	52133287		chr9	136697907	136698615
chr10	52135145	52135800		chr9	136727433	136728409
chr10	52139980	52140711		chr9	136751487	136752206
chr10	52146852	52148243		chr9	136778264	136779252
chr10	52171463	52173899		chr9	137235763	137237091
chr10	53458073	53458710		chr9	137283487	137285364
chr10	60484208	60484896		chr9	137285728	137289301
chr10	61582684	61583395		chr9	138731580	138732491
chr10	62384622	62385194		chr9	138774960	138776112
chr10	64972982	64973956		chr9	138776462	138777498
chr10	64978014	64978738		chr9	138782642	138783284
chr10	64979949	64981384		chr9	138908067	138909216
chr10	64988143	64988926		chr9	138910879	138912103
chr10	64989060	64990668		chr9	139398798	139399813
chr10	64991002	64991599		chr9	139426714	139427821
chr10	64991772	64992667		chr9	139428991	139430027
chr10	64999506	65000202		chr9	139430815	139431741
chr10	65000540	65001281		chr9	140088936	140089544
chr10	65001509	65002378		chr9	140563488	140564237
chr10	65003211	65004352		chr9	140564493	140565446
chr10	65010122	65010905		chr9	140599785	140600560
chr10	65056362	65058613		chr9	140603520	140604390
chr10	65059238	65060379		chr9	140619118	140620673
chr10	65065925	65067412		chr9	140673371	140674241
chr10	65067908	65069072		chrX	44757093	44758476
chr10	65088010	65088647		chrX	76987230	76987979
chr10	65092776	65093654		chrX	84275641	84276407
chr10	65100543	65101222		chrX	108297185	108297999
chr10	65111181	65111812		chrX	115004514	115005287
chr10	65115212	65116016		chrX	115028301	115029252
chr10	65119480	65120145		chrX	133930270	133931077
chr10	65144991	65147074		chrX	153227731	153229336
chr10	65148692	65149818		chrX	153229470	153232596
chr10	65150191	65151142		chrX	153234182	153235085
chr10	65162817	65163479		chrX	154002194	154002886
chr10	69737948	69738546		chrY	10020406	10023477
chr10	70720334	70721237		chrY	10025006	10025913
chr10	74110514	74112492		chrY	10035449	10037001
chr10	75163277	75163860		chrY	10037498	10038049
chr10	75168385	75169173		chrY	13477842	13486998
chr10	75768279	75768877		chrY	13487038	13490267
chr10	75770213	75770886
chr10	75771911	75772836
chr10	75777947	75778734
chr10	75789590	75790716
chr10	75804017	75804834
chr10	75810936	75811583
chr10	75821912	75823603
chr10	75826543	75827330
chr10	76116608	76117466
chr10	76134704	76135955
chr10	76182290	76183512
chr10	76242376	76243361
chr10	76274833	76276593
chr10	76595869	76596760
chr10	76615985	76616586
chr10	76626127	76628017
chr10	76628147	76628750
chr10	76645665	76646873
chr10	76652107	76653089
chr10	76661450	76662349
chr10	76697727	76698681
chr10	76710202	76710832
chr10	76720742	76721723
chr10	79553484	79557953
chr10	79571516	79572581
chr10	79594791	79595913
chr10	81005650	81007249
chr10	81013671	81014638
chr10	81108496	81109713
chr10	81948403	81949335
chr10	81960500	81961816
chr10	86213542	86214192
chr10	88637599	88638365
chr10	89683259	89684258
chr10	89684323	89684985
chr10	92529467	92531348
chr10	94084712	94085305
chr10	98664347	98665125
chr10	98682851	98683423
chr10	98685136	98685786
chr10	98714024	98714638
chr10	99438886	99439936
chr10	99902730	99903343
chr10	99907062	99907953
chr10	99977339	99977965
chr10	99978969	99979580
chr10	99982964	99984182
chr10	103261622	103262242
chr10	103391583	103392393
chr10	103897165	103898473
chr10	103898748	103899933
chr10	103900271	103901744
chr10	103906027	103907207
chr10	103916519	103917741
chr10	104015100	104016075
chr10	104086855	104088017
chr10	104250957	104251602
chr10	105400102	105401104
chr10	112737245	112738152
chr10	112769392	112769993
chr10	114304159	114305119
chr10	114311113	114311707
chr10	114774808	114775550
chr10	114779621	114780698
chr10	114888200	114888827
chr10	114892181	114893139
chr10	114894224	114896050
chr10	114898031	114899016
chr10	118743907	118744498
chr10	118754964	118755560
chr10	119087935	119088552
chr10	119111969	119112890
chr10	119115173	119115964
chr10	120801488	120802414
chr10	120832667	120833223
chr10	121429180	121430077
chr10	123893905	123894818
chr10	123907842	123910537
chr10	123910931	123912113
chr10	123918532	123919572
chr10	123920879	123925391
chr10	123930119	123932831
chr10	123932959	123934062
chr10	123941220	123942221
chr10	123942753	123943964
chr10	123947115	123947839
chr10	123947948	123949345
chr10	123949424	123951157
chr10	123951251	123952803
chr10	123953564	123955901
chr10	123957907	123959481
chr10	123960650	123961299
chr10	123963687	123964762
chr10	123965266	123967876
chr10	123967913	123969267
chr10	123969473	123970416
chr10	123970875	123971788
chr10	123973773	123974571
chr10	124758110	124758946
chr10	125817711	125818345
chr10	125843528	125844488
chr10	126311326	126313274
chr10	126313712	126315687
chr10	126325097	126326693
chr10	126326923	126327718
chr10	126330398	126331488
chr10	126333931	126335547
chr10	126352240	126353372
chr10	126355786	126356839
chr10	126358293	126360019
chr10	126360635	126361630
chr10	126361944	126363430
chr10	126363452	126365707
chr10	126365765	126367107
chr10	126367112	126368659
chr10	126613785	126615074
chr10	126615124	126617233
chr10	126623757	126625076
chr10	126655652	126656661
chr10	126657279	126657939
chr10	126686515	126689504
chr10	126690433	126694780
chr10	126695219	126696314
chr10	126697708	126698441
chr10	126701312	126703398
chr10	126704281	126707882
chr10	126708125	126713003
chr10	126714458	126716254
chr10	126720503	126721788
chr10	126736869	126738840
chr10	126743100	126744468
chr10	126746243	126747267
chr10	126756047	126758033
chr10	126804991	126806142
chr10	128605975	128607074
chr10	128918030	128918720
chr10	128994705	128995705
chr10	131953040	131953894
chr10	133739302	133740679
chr10	133740688	133742277
chr10	133745084	133746095
chr10	134214854	134216124
chr10	134218681	134219623
chr10	134375608	134376337
chr10	134391807	134392572
chr10	134402198	134404349
chr10	134417166	134418226
chr10	134421641	134422715
chr10	134423634	134424713
chr10	134424846	134425936
chr10	135116833	135117629
chr11	501901	503224
chr11	532839	533894
chr11	576826	578763
chr11	579074	580823
chr11	580936	582407
chr11	583703	584732
chr11	589774	590694
chr11	636906	637923
chr11	970003	970902
chr11	971143	972213
chr11	972772	973806
chr11	1001447	1003023
chr11	1322994	1325135
chr11	1327741	1328820
chr11	1500535	1501560
chr11	1501843	1502564
chr11	1503064	1511148
chr11	1511678	1513324
chr11	1520281	1522446
chr11	1522763	1524661
chr11	1524912	1525967
chr11	1527427	1528942
chr11	1529419	1530895
chr11	1535279	1536783
chr11	1538421	1539869
chr11	1547510	1548557
chr11	1549541	1551442
chr11	1551679	1552568
chr11	2399260	2403563
chr11	2404034	2405506
chr11	2405646	2406617
chr11	2406929	2409299
chr11	2409385	2413262
chr11	2413989	2415523
chr11	3063781	3065360
chr11	3067031	3068423
chr11	4008234	4009024
chr11	4016220	4016917
chr11	8134922	8135913
chr11	8751663	8752453
chr11	9414246	9415016
chr11	9415996	9416741
chr11	9417576	9418791
chr11	9418919	9420614
chr11	9421167	9422190
chr11	9435445	9436102
chr11	10081082	10082536
chr11	10097458	10098945
chr11	10100270	10101521
chr11	10165723	10166611
chr11	10168971	10169665
chr11	10171205	10172156
chr11	10177308	10178542
chr11	10220816	10221537
chr11	10310412	10311641
chr11	11478364	11479148
chr11	11503477	11504273
chr11	11518050	11518823
chr11	11525302	11526056
chr11	11536906	11537835
chr11	11540679	11543242
chr11	11556171	11557715
chr11	11559475	11561421
chr11	11867964	11868715
chr11	11872312	11875458
chr11	11876774	11877464
chr11	11878270	11878932
chr11	11879153	11880315
chr11	11880434	11881186
chr11	11886162	11886930
chr11	11887467	11888387
chr11	11888904	11892789
chr11	11892897	11894285
chr11	11896355	11896955
chr11	11897771	11898703
chr11	12488945	12490247
chr11	13305893	13306823
chr11	13314132	13315293
chr11	13316054	13319946
chr11	13319976	13321926
chr11	13322909	13325836
chr11	13325915	13328809
chr11	13329042	13330144
chr11	13367565	13368555
chr11	13697669	13698294
chr11	13702402	13703002
chr11	14319692	14320583
chr11	14320630	14321264
chr11	14323669	14325952
chr11	14327148	14327843
chr11	14330814	14332681
chr11	14528141	14528675
chr11	19756857	19757687
chr11	19802520	19803293
chr11	19810940	19811561
chr11	19812542	19813494
chr11	19834424	19835701
chr11	19844071	19844853
chr11	28281398	28281967
chr11	28301568	28302383
chr11	33163097	33163860
chr11	33170610	33171396
chr11	33303005	33303711
chr11	33311621	33312260
chr11	33312604	33313225
chr11	33316129	33317298
chr11	33329190	33329995
chr11	33332142	33333317
chr11	33336246	33338198
chr11	33338674	33339829
chr11	33340890	33344097
chr11	33344235	33344849
chr11	33344962	33346773
chr11	33346986	33348735
chr11	33348777	33349948
chr11	33352531	33353998
chr11	33355532	33356401
chr11	35733155	35733745
chr11	35735115	35736020
chr11	35736184	35737901
chr11	35743171	35744009
chr11	35750776	35751370
chr11	35753904	35754517
chr11	35755605	35756300
chr11	35756599	35757565
chr11	35764216	35765162
chr11	35782956	35784004
chr11	35784825	35786581
chr11	35786968	35789481
chr11	35789571	35791207
chr11	35801604	35802215
chr11	35802788	35804043
chr11	35805267	35806447
chr11	35808228	35809258
chr11	35811514	35813197
chr11	35826130	35827192
chr11	35982275	35983134
chr11	35999685	36001153
chr11	36003095	36004410
chr11	36011153	36011781
chr11	36012234	36012866
chr11	36021988	36022919
chr11	36037026	36037846
chr11	36049051	36050370
chr11	36052837	36053954
chr11	36057425	36058194
chr11	36071683	36072739
chr11	36075529	36076286
chr11	36076837	36077593
chr11	36077823	36080250
chr11	36093301	36094190
chr11	36095714	36096981
chr11	36097060	36097726
chr11	36098885	36101089
chr11	36125370	36126001
chr11	36142131	36142895
chr11	36146622	36148341
chr11	36197010	36197740
chr11	36198330	36198926
chr11	36198953	36200763
chr11	36233463	36234155
chr11	36239054	36239762
chr11	36249730	36250743
chr11	46014818	46015929
chr11	46020859	46022151
chr11	46454492	46455410
chr11	46469396	46470362
chr11	46474123	46474794
chr11	46542889	46544352
chr11	46551457	46552358
chr11	46554816	46555718
chr11	46556376	46556942
chr11	46556989	46559408
chr11	46571500	46572301
chr11	47488183	47489219
chr11	47496324	47497261
chr11	47517755	47518664
chr11	47519899	47521386
chr11	57539907	57540659
chr11	58366035	58366739
chr11	58375756	58376409
chr11	60907672	60908539
chr11	62290747	62291391
chr11	63657747	63658467
chr11	63662291	63663179
chr11	63765322	63766952
chr11	63767641	63768541
chr11	63782728	63783887
chr11	65545357	65547575
chr11	66390465	66394438
chr11	66394677	66396255
chr11	66410714	66413103
chr11	66413256	66414160
chr11	67959464	67960315
chr11	67962428	67963343
chr11	67966722	67967584
chr11	67970722	67972372
chr11	67972441	67973095
chr11	67977891	67978807
chr11	68232548	68233908
chr11	68237390	68239961
chr11	68239970	68241360
chr11	68244544	68245140
chr11	68246400	68249639
chr11	68250419	68251039
chr11	68251401	68252214
chr11	68253757	68254894
chr11	68254913	68255541
chr11	68255805	68257129
chr11	68257574	68258343
chr11	68260894	68261464
chr11	68261619	68262564
chr11	68262726	68264249
chr11	68265724	68268025
chr11	68268050	68271584
chr11	68274264	68275052
chr11	68279899	68280950
chr11	68282180	68282790
chr11	68294466	68295778
chr11	68299208	68300478
chr11	68300674	68301579
chr11	68302264	68303136
chr11	68306548	68307759
chr11	68310507	68312224
chr11	68314432	68316143
chr11	68316479	68317383
chr11	68334868	68335506
chr11	68363961	68365121
chr11	68584777	68585496
chr11	68668157	68669257
chr11	70216927	70217841
chr11	71721903	71723020
chr11	72044562	72045260
chr11	72092178	72094017
chr11	73024557	73026164
chr11	73041280	73042260
chr11	73051223	73052339
chr11	73052484	73057356
chr11	73057528	73058647
chr11	73202622	73203398
chr11	73208955	73210041
chr11	74490795	74491386
chr11	74495391	74496323
chr11	74502305	74503105
chr11	75114470	75116122
chr11	75622113	75622701
chr11	75639034	75639634
chr11	75657382	75658116
chr11	75701127	75701706
chr11	77471040	77471648
chr11	77500212	77501232
chr11	77923805	77925096
chr11	85683904	85684517
chr11	85742572	85743302
chr11	85743572	85744856
chr11	85753622	85754633
chr11	85754638	85756376
chr11	85756630	85757410
chr11	85759829	85761129
chr11	85762727	85763484
chr11	85763776	85765832
chr11	85770348	85771425
chr11	86864520	86865281
chr11	87887215	87888583
chr11	92927782	92928554
chr11	93899625	93900579
chr11	93903614	93904531
chr11	94532145	94533527
chr11	94535619	94536426
chr11	94538103	94539230
chr11	94602141	94602965
chr11	102018891	102019730
chr11	102021758	102023523
chr11	102027564	102028159
chr11	102276621	102278087
chr11	107885902	107886545
chr11	107892285	107893018
chr11	107894329	107897552
chr11	107898441	107899626
chr11	108630915	108631540
chr11	108642740	108643594
chr11	108655547	108656513
chr11	108659337	108660308
chr11	108661065	108661674
chr11	108663692	108664320
chr11	108666650	108667911
chr11	108668817	108669595
chr11	108674281	108675524
chr11	108681570	108682217
chr11	108684069	108684857
chr11	108685835	108686559
chr11	108692441	108693186
chr11	108696326	108698398
chr11	108700566	108701391
chr11	113946704	113947500
chr11	113959566	113961570
chr11	113962381	113963345
chr11	113963582	113964642
chr11	113965048	113965981
chr11	113972324	113973224
chr11	113973893	113975281
chr11	113977515	113980210
chr11	113980499	113981470
chr11	113981594	113982851
chr11	113985865	113987390
chr11	113990235	113992633
chr11	113997383	113998887
chr11	114011265	114013311
chr11	114013615	114015144
chr11	114039438	114040802
chr11	114055835	114057434
chr11	114072659	114073581
chr11	114086226	114089262
chr11	114089265	114090295
chr11	114091223	114092292
chr11	114092992	114094144
chr11	114097360	114099979
chr11	114100581	114101338
chr11	114102893	114103684
chr11	114104742	114105768
chr11	114106440	114107377
chr11	114107493	114111593
chr11	114112562	114113521
chr11	114120680	114122903
chr11	116836570	116837220
chr11	116903450	116904109
chr11	116907760	116908782
chr11	116921438	116922151
chr11	116925440	116926737
chr11	116928071	116928899
chr11	116929294	116930072
chr11	116931295	116931932
chr11	116932177	116932753
chr11	116937755	116938520
chr11	116952289	116953672
chr11	116953990	116954592
chr11	118633599	118634244
chr11	118656420	118657000
chr11	128952106	128952682
chr11	129969576	129970533
chr11	130039326	130040537
chr11	130044709	130045275
chr11	130049206	130049895
chr11	130057477	130058658
chr11	130120275	130120860
chr12	395893	396596
chr12	422403	423065
chr12	1207373	1207979
chr12	1240950	1241568
chr12	1336076	1336724
chr12	1339552	1340143
chr12	1341367	1342043
chr12	1448574	1450002
chr12	1508673	1509260
chr12	11813757	11815473
chr12	11816744	11818009
chr12	11818444	11820271
chr12	11824256	11825157
chr12	11825294	11826652
chr12	11827131	11828287
chr12	11828406	11830645
chr12	11831364	11832784
chr12	11833262	11834165
chr12	11840982	11842026
chr12	15867051	15867840
chr12	15893664	15894651
chr12	15899497	15900090
chr12	16040587	16041717
chr12	19610836	19611663
chr12	21594678	21596133
chr12	26198430	26198992
chr12	27137426	27138062
chr12	27139627	27140792
chr12	27147517	27148636
chr12	32444534	32445460
chr12	32618950	32619654
chr12	32623837	32625148
chr12	32657072	32659226
chr12	32659241	32659883
chr12	32660311	32661955
chr12	32662378	32663164
chr12	32663244	32664380
chr12	32665712	32666722
chr12	32674282	32675033
chr12	32675045	32675624
chr12	32677196	32678013
chr12	32699190	32700401
chr12	32701388	32703197
chr12	32706235	32706868
chr12	32707684	32708403
chr12	32774939	32775536
chr12	39243867	39244492
chr12	42732577	42733364
chr12	46186019	46186658
chr12	46196490	46197146
chr12	46201932	46202672
chr12	46203981	46204586
chr12	46222857	46223481
chr12	46273453	46274213
chr12	46275231	46276182
chr12	46366713	46367409
chr12	46637315	46638057
chr12	46639725	46640588
chr12	52446328	52447817
chr12	53408758	53409593
chr12	56205797	56206866
chr12	57108082	57111414
chr12	57111964	57115450
chr12	58217124	58219004
chr12	58220183	58221997
chr12	58222858	58224227
chr12	58225497	58226299
chr12	58226454	58228892
chr12	58228923	58233940
chr12	58235006	58235841
chr12	58235874	58237013
chr12	58237616	58238796
chr12	62665557	62666176
chr12	62671923	62673892
chr12	62674282	62675057
chr12	62681782	62687116
chr12	62687256	62687825
chr12	62694731	62695839
chr12	62713715	62714299
chr12	62736424	62737056
chr12	62757706	62758293
chr12	62762149	62762686
chr12	62764507	62765125
chr12	64345101	64345731
chr12	64809728	64810352
chr12	65597648	65598310
chr12	65679582	65680396
chr12	67675011	67675634
chr12	67684222	67684982
chr12	69638281	69639418
chr12	69917541	69919171
chr12	70641062	70642037
chr12	70643188	70646158
chr12	70646272	70646983
chr12	70648373	70648975
chr12	70649407	70650481
chr12	70652362	70652962
chr12	70653249	70653883
chr12	70654013	70654617
chr12	70655372	70656496
chr12	70656614	70660695
chr12	70660802	70661770
chr12	70662316	70663371
chr12	70664082	70667780
chr12	70668431	70673306
chr12	70675603	70676869
chr12	70678106	70678749
chr12	70682269	70685140
chr12	70685634	70686242
chr12	70686856	70687929
chr12	70689353	70690247
chr12	70690573	70691548
chr12	70700146	70700913
chr12	70702704	70705180
chr12	70705336	70706065
chr12	70707920	70708864
chr12	70709445	70710023
chr12	70710190	70710923
chr12	70711864	70712574
chr12	70722974	70723545
chr12	72159750	72161137
chr12	72161408	72162222
chr12	72162327	72163303
chr12	72163527	72164382
chr12	72167176	72167886
chr12	72235934	72237395
chr12	72237672	72239705
chr12	72243837	72244636
chr12	72244768	72247693
chr12	72251027	72251858
chr12	72252892	72253515
chr12	72253816	72255981
chr12	72257216	72258097
chr12	72258298	72260783
chr12	72260794	72262083
chr12	72273117	72273840
chr12	74932900	74934287
chr12	76465831	76466442
chr12	76468441	76469411
chr12	76471723	76473300
chr12	76911430	76911974
chr12	79998207	79998904
chr12	80249572	80250328
chr12	80251335	80252346
chr12	80264878	80265665
chr12	80265719	80266374
chr12	80266652	80267281
chr12	80272156	80273562
chr12	80273605	80274856
chr12	80275658	80276340
chr12	80283913	80284741
chr12	80292258	80293003
chr12	80295269	80296263
chr12	80299638	80300230
chr12	80309235	80310003
chr12	80311204	80312393
chr12	80313552	80314597
chr12	80314946	80315739
chr12	80317915	80319071
chr12	90049870	90050706
chr12	90060520	90061728
chr12	90080942	90081785
chr12	90082329	90082840
chr12	90086483	90087146
chr12	90093048	90093697
chr12	90096797	90097560
chr12	92510082	92510801
chr12	92516612	92517245
chr12	92527323	92528839
chr12	93811776	93812797
chr12	93817287	93819527
chr12	93819787	93820564
chr12	93825787	93826820
chr12	93826880	93827462
chr12	93830390	93832721
chr12	94822911	94824013
chr12	95879623	95880341
chr12	96643292	96644886
chr12	96649559	96650435
chr12	96650881	96651512
chr12	96723136	96723777
chr12	96729008	96729618
chr12	96735219	96736001
chr12	96736694	96738056
chr12	96740592	96741369
chr12	96742247	96742963
chr12	96744580	96745938
chr12	96746378	96747162
chr12	96747435	96747986
chr12	96748253	96748837
chr12	96749737	96750585
chr12	96751146	96752266
chr12	96754548	96755301
chr12	96756168	96756908
chr12	96758453	96759222
chr12	96761445	96762083
chr12	96766571	96767257
chr12	96770325	96771131
chr12	96785993	96787052
chr12	104367695	104368369
chr12	104688852	104690285
chr12	104696621	104698445
chr12	104699526	104700816
chr12	104700876	104701439
chr12	104702806	104704077
chr12	104704471	104705157
chr12	104744050	104745129
chr12	107473999	107474765
chr12	107480041	107480855
chr12	108947283	108947951
chr12	111169556	111170439
chr12	111892767	111893512
chr12	112921280	112922473
chr12	113603226	113604156
chr12	116420762	116421364
chr12	116424054	116425571
chr12	116426078	116427732
chr12	116428498	116429833
chr12	116437189	116437833
chr12	116452257	116453268
chr12	116456781	116457377
chr12	116460029	116462279
chr12	116463862	116465445
chr12	116465748	116467100
chr12	116467538	116468079
chr12	116469483	116474672
chr12	116476419	116478353
chr12	116479663	116480356
chr12	116481177	116482036
chr12	116482641	116483604
chr12	116484793	116485646
chr12	116489536	116491193
chr12	116492971	116494266
chr12	116494447	116495655
chr12	116495678	116497130
chr12	116500401	116501739
chr12	116502149	116504389
chr12	116505124	116506715
chr12	116507821	116509099
chr12	116509145	116510414
chr12	116518634	116519330
chr12	116522598	116524245
chr12	116525183	116528412
chr12	116530467	116531428
chr12	116533158	116533880
chr12	116535204	116535891
chr12	116536809	116537531
chr12	116539083	116539928
chr12	116543033	116544463
chr12	116544650	116545341
chr12	116547411	116548150
chr12	116548208	116548877
chr12	116550198	116551295
chr12	116551699	116554828
chr12	116556629	116557448
chr12	116558378	116559192
chr12	116566847	116567615
chr12	116577723	116578307
chr12	116578332	116580039
chr12	116584690	116585297
chr12	116587266	116590852
chr12	116592545	116594457
chr12	116594843	116596389
chr12	116599307	116600607
chr12	116606565	116607189
chr12	116608442	116609285
chr12	116612310	116614886
chr12	116614961	116618366
chr12	116618862	116619697
chr12	116619911	116621471
chr12	116621666	116622626
chr12	116629709	116630980
chr12	116631470	116633621
chr12	116633708	116635480
chr12	116636004	116637450
chr12	116643945	116645296
chr12	116647064	116648059
chr12	116648452	116650160
chr12	116651495	116652347
chr12	116653012	116653927
chr12	116654577	116655967
chr12	116665434	116666146
chr12	116680320	116680927
chr12	116683613	116684568
chr12	116685512	116686182
chr12	116686404	116687252
chr12	116691663	116692293
chr12	116692795	116694073
chr12	116697649	116698927
chr12	116702253	116703245
chr12	120538194	120541485
chr12	120545672	120547024
chr12	120658515	120659630
chr12	120980451	120981034
chr12	121223405	121224233
chr12	121236883	121237549
chr12	121241980	121243227
[truncated: 6,428 more rows]
