# Supplementary material for: Atypical plant homeodomain of UBR7 functions as an H2BK120Ub ligase and breast tumor suppressor
Source: Nat Commun. 2019 Mar 28;10:1398. doi: 10.1038/s41467-019-08986-5 (PMC6438984; doi:10.1038/s41467-019-08986-5)
Supplement: Supplementary file 5 — Supplementary Data 2 [file 41467_2019_8986_MOESM5_ESM.xlsx]

## Sheet: Supplementary Data 2
Supplementary Data 2: List of samples in tissue microarray
Sample ID	sex	age	organ	pathology	grade	stage	tnm	er	pr	her2	type
1	F	40	Lymph node	Metastatic invasive ductal carcinoma from breast	2	-	-	-	-	3+	Metastasis
2	F	55	Lymph node	Metastatic invasive ductal carcinoma from breast	1	-	-	+	-	0	Metastasis
3	F	56	Lymph node	Metastatic invasive ductal carcinoma from breast	2	-	-	+++	-	0	Metastasis
4	F	48	Lymph node	Metastatic invasive ductal carcinoma from breast	2	-	-	+	++	2+	Metastasis
5	F	38	Lymph node	Metastatic invasive ductal carcinoma from breast	2	-	-	++	+	0	Metastasis
6	F	56	Lymph node	Metastatic invasive ductal carcinoma from breast	2	-	-	-	-	2+	Metastasis
7	F	66	Lymph node	Metastatic invasive ductal carcinoma from breast	2	-	-	-	-	3+	Metastasis
8	F	55	Lymph node	Metastatic invasive ductal carcinoma from breast	2	-	-	-	-	0	Metastasis
9	F	44	Lymph node	Metastatic invasive ductal carcinoma from breast	2	-	-	+++	+++	0	Metastasis
10	F	56	Lymph node	Metastatic invasive ductal carcinoma from breast	2	-	-	+++	+++	0	Metastasis
11	F	51	Lymph node	Metastatic invasive ductal carcinoma from breast	2	-	-	++	++	0	Metastasis
12	F	39	Lymph node	Metastatic invasive ductal carcinoma from breast	2	-	-	++	+	0	Metastasis
13	F	53	Lymph node	Metastatic invasive ductal carcinoma from breast	2	-	-	-	-	3+	Metastasis
14	F	42	Lymph node	Metastatic invasive ductal carcinoma from breast	2	-	-	-	-	3+	Metastasis
15	F	38	Lymph node	Metastatic invasive ductal carcinoma from breast	2	-	-	-	-	0	Metastasis
16	F	39	Lymph node	Metastatic invasive ductal carcinoma from breast	2	-	-	+	+	0	Metastasis
17	F	60	Lymph node	Metastatic invasive ductal carcinoma from breast	2	-	-	-	-	3+	Metastasis
18	F	52	Lymph node	Metastatic invasive ductal carcinoma from breast	2	-	-	+	-	2+	Metastasis
19	F	52	Lymph node	Metastatic invasive ductal carcinoma from breast	2	-	-	+++	-	3+	Metastasis
20	F	80	Lymph node	Metastatic invasive ductal carcinoma from breast	2	-	-	-	-	3+	Metastasis
21	F	42	Lymph node	Metastatic invasive ductal carcinoma from breast	2	-	-	-	-	0	Metastasis
22	F	28	Lymph node	Metastatic invasive ductal carcinoma from breast	3	-	-	-	-	3+	Metastasis
23	F	58	Lymph node	Metastatic invasive ductal carcinoma from breast	2	-	-	+++	+++	0	Metastasis
24	F	62	Lymph node	Metastatic invasive ductal carcinoma from breast	2	-	-	-	-	0	Metastasis
25	F	49	Lymph node	Metastatic invasive ductal carcinoma from breast	2	-	-	-	-	2+	Metastasis
26	F	54	Lymph node	Metastatic invasive ductal carcinoma from breast	2	-	-	-	-	0	Metastasis
27	F	39	Lymph node	Metastatic invasive ductal carcinoma from breast	2	-	-	+	++	0	Metastasis
28	F	49	Lymph node	Metastatic invasive ductal carcinoma from breast	2	-	-	++	-	0	Metastasis
29	F	59	Lymph node	Metastatic invasive ductal carcinoma from breast	2	-	-	++	-	3+	Metastasis
30	F	54	Lymph node	Metastatic invasive ductal carcinoma from breast	2	-	-	-	-	0	Metastasis
31	F	45	Lymph node	Metastatic invasive ductal carcinoma from breast (fibrous tissue, blood vessel and lymph node)	-	-	-	*	*	*	Metastasis
32	F	46	Lymph node	Metastatic invasive ductal carcinoma from breast	2	-	-	-	-	0	Metastasis
33	F	46	Breast	Invasive ductal carcinoma	1	IIB	T3N0M0	+++	+++	0	Malignant
34	F	59	Breast	Invasive ductal carcinoma	1	I	T1N0M0	-	-	3+	Malignant
35	F	29	Breast	Invasive ductal carcinoma	1	IIA	T2N0M0	++	-	0	Malignant
36	F	55	Breast	Invasive ductal carcinoma	2	IIA	T2N0M0	+++	-	0	Malignant
37	F	72	Breast	Invasive ductal carcinoma with necrosis (sparse)	2	IIB	T2N1M0	-	-	3+	Malignant
38	F	30	Breast	Invasive ductal carcinoma	2	IIIA	T2N2M0	-	-	3+	Malignant
39	F	64	Breast	Invasive ductal carcinoma	1	IIA	T2N0M0	+++	+++	2+	Malignant
40	F	30	Breast	Invasive ductal carcinoma	2	I	T1CN0M0	++	+++	0	Malignant
41	F	67	Breast	Invasive ductal carcinoma	2	IIA	T2N0M0	+++	++	0	Malignant
42	F	50	Breast	Invasive ductal carcinoma	2	IIIB	T4N0M0	-	-	0	Malignant
43	F	62	Breast	Invasive ductal carcinoma	2	IIB	T2N1M0	-	-	0	Malignant
44	F	52	Breast	Invasive ductal carcinoma of No. 44	2	IIB	T2N1M0	++	-	3+	Malignant
45	F	43	Breast	Invasive ductal carcinoma	2	I	T1CN0M0	+++	+++	0	Malignant
46	F	41	Breast	Invasive ductal carcinoma	2	IIIA	T3N2M0	-	-	0	Malignant
47	F	53	Breast	Invasive ductal carcinoma	2	IIA	T2N0M0	+	-	3+	Malignant
48	F	48	Breast	Invasive ductal carcinoma	2	IIA	T2N0M0	++	-	1+	Malignant
49	F	42	Breast	Invasive ductal carcinoma	2	IIA	T2N0M0	-	-	0	Malignant
50	F	53	Breast	Invasive ductal carcinoma	2	IIA	T2N0M0	+++	-	1+	Malignant
51	F	68	Breast	Invasive ductal carcinoma	2	IIA	T2N0M0	+++	++	1+	Malignant
52	F	38	Breast	Invasive ductal carcinoma	2	IIA	T2N0M0	+++	+++	0	Malignant
53	F	50	Breast	Invasive ductal carcinoma	2	IIB	T2N1M0	-	-	0	Malignant
54	F	48	Breast	Invasive ductal carcinoma	2	IIIB	T4N2M0	-	++	0	Malignant
55	F	44	Breast	Invasive ductal carcinoma	2	IIIB	T4BN0M0	++	+	0	Malignant
56	F	38	Breast	Invasive ductal carcinoma	2	IIA	T2N0M0	++	-	2+	Malignant
57	F	45	Breast	Invasive ductal carcinoma	2	I	T1N0M0	-	-	0	Malignant
58	F	32	Breast	Invasive ductal carcinoma	2	IIA	T2N0M0	+++	+++	2+	Malignant
59	F	52	Breast	Invasive ductal carcinoma	2	IIIB	T4N0M0	++	-	0	Malignant
60	F	53	Breast	Invasive ductal carcinoma	2	IIA	T2N0M0	-	-	3+	Malignant
61	F	42	Breast	Invasive ductal carcinoma	2	IIA	T2N0M0	+	+++	0	Malignant
62	F	44	Breast	Invasive ductal carcinoma	2	I	T1N0M0	+++	+++	0	Malignant
63	F	63	Breast	Invasive ductal carcinoma	2	IIA	T2N0M1	+++	-	0	Malignant
64	F	45	Breast	Invasive ductal carcinoma	2	IIA	T2N0M0	+	+	0	Malignant
65	F	51	Breast	Invasive ductal carcinoma	2	IIB	T2N1M0	-	-	3+	Malignant
66	F	63	Breast	Invasive ductal carcinoma	2	IIA	T2N0M0	+++	-	2+	Malignant
67	F	54	Breast	Invasive ductal carcinoma	2	I	T1N0M0	+++	+	3+	Malignant
68	F	65	Breast	Invasive ductal carcinoma	2	IIIA	T1N2M0	-	-	0	Malignant
69	F	38	Breast	Invasive ductal carcinoma	2	IIA	T2N0M0	-	+	0	Malignant
70	F	35	Breast	Invasive ductal carcinoma (brease tissue)	-	I	T1N0M0	-	+	0	Malignant
71	F	54	Breast	Invasive ductal carcinoma	2	IIA	T2N0M0	++	-	0	Malignant
72	F	29	Breast	Invasive ductal carcinoma	2	IIA	T2N0M0	-	-	3+	Malignant
73	F	50	Breast	Invasive ductal carcinoma (fatty tissue and blood vessel)	-	IIIA	T2N2M0	*	*	*	Malignant
74	F	55	Breast	Invasive ductal carcinoma	2	IIIB	T4N0M0	-	-	1+	Malignant
75	F	45	Breast	Invasive ductal carcinoma	2	IIA	T2N0M0	-	++	0	Malignant
76	F	43	Breast	Invasive ductal carcinoma	2	IIA	T2N0M0	++	+++	0	Malignant
77	F	45	Breast	Invasive ductal carcinoma	2	IIA	T2N0M0	-	-	0	Malignant
78	F	50	Breast	Invasive ductal carcinoma	2	I	T1N0M0	+++	+++	0	Malignant
79	F	28	Breast	Invasive ductal carcinoma	2	IIA	T1N1M0	-	-	3+	Malignant
80	F	45	Breast	Invasive ductal carcinoma	2	IIA	T2N0M0	+++	++	2+	Malignant
81	F	63	Breast	Invasive ductal carcinoma	3	IIA	T2N0M0	+++	+++	0	Malignant
82	F	65	Breast	Invasive ductal carcinoma	2	IIA	T2N0M0	++	++	0	Malignant
83	F	71	Breast	Invasive ductal carcinoma	2	IIIA	T2N2M0	+++	++	0	Malignant
84	F	52	Breast	Invasive ductal carcinoma	2	IIB	T2N0M0	-	-	0	Malignant
85	F	62	Breast	Invasive ductal carcinoma	2	IIA	T2N0M0	++	++	1+	Malignant
86	F	45	Breast	Invasive ductal carcinoma	2	IIA	T2N0M0	-	-	0	Malignant
87	F	38	Breast	Invasive ductal carcinoma	2	IIB	T2N1M0	-	-	2+	Malignant
88	F	46	Breast	Invasive ductal carcinoma	2	IIA	T2N0M0	-	-	2+	Malignant
89	F	32	Breast	Invasive ductal carcinoma	2	I	T1N0M0	-	-	0	Malignant
90	F	41	Breast	Invasive ductal carcinoma	2	IIIB	T4N1M0	++	+	2+	Malignant
91	F	37	Breast	Invasive ductal carcinoma	2	IIB	T2N1M0	-	-	0	Malignant
92	F	29	Breast	Invasive ductal carcinoma	2	IIA	T2N0M0	-	-	3+	Malignant
93	F	62	Breast	Invasive ductal carcinoma	2	IIA	T2N0M0	-	-	0	Malignant
94	F	50	Breast	Invasive ductal carcinoma	3	IIIA	T3N2M0	-	-	1+	Malignant
95	F	55	Breast	Invasive ductal carcinoma	2	IIA	T2N0M0	-	-	0	Malignant
96	F	45	Breast	Invasive ductal carcinoma	2	IIIA	T3N0M0	+++	-	1+	Malignant
97	F	56	Breast	Invasive ductal carcinoma	3	IIB	T2N1M0	-	-	0	Malignant
98	F	48	Breast	Invasive ductal carcinoma	3	IIIA	T2N2M0	-	-	3+	Malignant
99	F	42	Breast	Invasive ductal carcinoma	3	IIB	T2N1M0	+++	-	0	Malignant
100	F	47	Breast	Invasive ductal carcinoma	3	IIIB	T4N0M0	-	+	0	Malignant
TMA2 : To determine correlationof UBR7 expression with ER and PR status
Annonymized patient ID	TMA BLOCK	TMA #	TMA BLOCK #	TMA location	DIAGNOSIS	ER	PR	HER2	Ki67 %
1	A9	TMA1	382	A1-3	IDC	POS	LOW POS	NEG	5
2	A5	TMA1	382	A4-6	IDC	POS	POS	NEG	NA
3	A6	TMA1	382	A7-9	IDC	POS	NEG	NEG	<10%
4	A4	TMA1	382	A10-12	IDC	POS	POS	NEG	15
5	A5	TMA1	382	B4-6	IDC	POS	NEG	NEG	50
6	B10	TMA1	382	B7-9	IDC	POS	POS	NEG	10
7	D5	TMA1	382	B10-12	IDC	POS	POS	NEG	30
8	A17	TMA1	382	C1-3	IDC	POS	POS	POS	30
9	B18	TMA1	382	C4-6	IDC	POS	POS	NEG	NA
10	A4	TMA1	382	C7-9	IDC	POS	POS	NEG	35
11	A10	TMA1	382	C10-12	IDC	POS	POS	NEG	10
12	A9	TMA1	382	D1-3	IDC	POS	POS	NEG	25
13	A7	TMA1	382	D4-6	IDC	POS	POS	NEG	NA
14	A4	TMA1	382	D7-9	IDC	LOW POS	NEG	NEG	NA
15	A12	TMA1	382	D10-12	ILC	POS	POS	NEG	NA
16	C3	TMA1	382	E1-3	IDC	POS	POS	NEG	50
17	B3	TMA1	382	E7-9	IDC	POS	POS	NEG	20
18	A6	TMA1	382	E10-12	IDC	POS	POS	NEG	NA
19	A7	TMA1	382	F1-3	IDC	POS	POS	NEG	30
20	A3	TMA1	382	F4-6	IDC	POS	POS	NEG	5
21	C4	TMA1	382	F7-9	INVASIVE MUCINOUS CARCINOMA	POS	POS	NEG	3
22	A2	TMA1	382	F10-12	IDC	POS	POS	NEG	NA
23	A6	TMA1	382	G1-3	IDC	POS	POS	NEG	5
24	A6	TMA1	382	G7-9	IDC	POS	POS	NEG	5
25	A17	TMA1	382	G10-12	ILC	POS	POS	NEG	10
26	C27	TMA1	382	H1-3	IDC	POS	POS	NEG	NA
27	A1	TMA1	382	H4-6	IDC	POS	POS	NEG	NA
28	A6	TMA1	382	H7-9	IDC	POS	POS	NEG	NA
29	C14	TMA1	382	H10-12	IDC	POS	POS	NEG	1
30	D3	TMA2	383	A1-3	ILC	POS	POS	NEG	5
31	A3	TMA2	383	A7-9	IDC	POS	NEG	NEG	NA
33	A11	TMA2	383	B1-3	IDC	POS	POS	NEG	NA
34	C12	TMA2	383	B4-6	IDC	POS	LOW POS	NEG	NA
35	B8	TMA2	383	B10-12	IDC	POS	POS	NEG	NA
36	A5	TMA2	383	C1-3	IDC	POS	POS	NEG	NA
37	A11	TMA2	383	C4-6	IDC	Uninterpretable	LOW POS	POS	50-60
38	A1	TMA2	383	C7-9	IDC	NEG	NEG	POS	90
39	C10	TMA2	383	C10-12	IDC	LOW POS	NEG	POS	NA
40	D7	TMA2	383	D1-3	IDC	POS	POS	NEG	NA
41	B18	TMA2	383	D4-6	IDC	POS	LOW POS	NEG	6
42	A8	TMA2	383	D7-9	IDC	POS	POS	NEG	25
43	A22	TMA2	383	D10-12	IDC	POS	POS	NEG	NA
44	A10	TMA2	383	E1-3	IDC	POS	POS	NEG	NA
45	A3	TMA2	383	E4-6	ILC	POS	LOW POS	NEG	5
46	H4	TMA2	383	E7-9	IDC	POS	POS	NEG	<5%
47	E6	TMA2	383	E10-12	ILC	POS	POS	NEG	5
48	C15	TMA2	383	F4-6	INVASIVE MAMMARY CA	POS	POS	NEG	15
49	A3	TMA2	383	F10-12	IDC	POS	POS	NEG	10
50	E14	TMA2	383	G1-3	IDC	POS	POS	NEG	15
51	D15	TMA2	383	G7-9	ILC	POS	POS	NEG	10
52	A4	TMA2	383	G10-12	ILC	POS	POS	NEG	5
53	C7	TMA2	383	H1-3	ILC	POS	POS	POS	15
54	A16	TMA2	383	H4-6	IDC	POS	POS	NEG	NA
55	A8	TMA2	383	H7-9	INVASIVE MAMMARY CARCINOMA WITH LOBULAR AND DUCTAL FEATURES	POS	POS	NEG	NA
56	A11	TMA2	383	H10-12	IDC	NEG	NEG	POS	NA
57	A12	TMA3	384	A1-3	IDC	POS	POS	NEG	43
58	A8	TMA3	384	A4-6	INVASIVE MIXED DUCTAL AND LOBULAR CA	POS	POS	NEG	NA
59	A4	TMA3	384	A7-9	IDC	POS	POS	NEG	15
60	D5	TMA3	384	A10-12	IDC	POS	NEG	NEG	NA
61	A5	TMA3	384	B1-3	IDC	POS	POS	NEG	5
62	A6	TMA3	384	B7-9	IDC	POS	POS	NEG	NA
63	E5	TMA3	384	B10-12	IDC	POS	POS	NEG	NA
64	A7	TMA3	384	C1-3	ILC	POS	POS	NEG	10
65	A6	TMA3	384	C4-6	INVASIVE CARCINOMA WITH LOBULAR AND DUCTAL FEATURES	POS	POS	NEG	3
66	A9	TMA3	384	C10-12	IDC	POS	POS	NEG	20
67	B10	TMA3	384	D1-3	IDC	POS	NEG	NEG	45
68	A5	TMA3	384	D7-9	INVASIVE CARCINOMA WITH LOBULAR AND DUCTAL FEATURES	POS	POS	NEG	NA
69	B16	TMA3	384	D10-12	IDC	POS	POS	NEG	NA
70	C5	TMA3	384	E1-3	IDC	POS	POS	NEG	11
71	A14	TMA3	384	E4-6	IDC	POS	NEG	NEG	90
72	B10	TMA3	384	E7-9	IDC	POS	POS	NEG	57
73	A11	TMA3	384	E10-12	INVASIVE CARCINOMA	POS	POS	NEG	3
74	C6	TMA3	384	F4-6	IDC	POS	POS	NEG	5
75	A2	TMA3	384	F7-9	IDC	POS	POS	NEG	15
76	A6	TMA3	384	F10-12	IDC	NEG	NEG	POS	50
77	B8	TMA3	384	G1-3	IDC	POS	POS	NEG	NA
78	C7	TMA3	384	G4-6	INVASIVE CARCINOMA WITH MIXED DUCTAL AND LOBULAR PATTERNS	POS	POS	NEG	10
79	A10	TMA3	384	G7-9	INVASIVE CARCINOMA WITH MIXED DUCTAL AND LOBULAR PATTERNS	POS	POS	NEG	NA
80	A7	TMA3	384	G10-12	IDC	POS	POS	NEG	15
81	B3	TMA3	384	H1-3	ILC	POS	POS	NEG	5
82	B13	TMA3	384	H4-6	IDC	POS	POS	NEG	2
83	C4	TMA3	384	H7-9	IDC	POS	POS	NEG	1
84	A5	TMA3	384	H10-12	IDC	POS	POS	NEG	8
85	A6	TMA4	385	A1-3	IDC	POS	POS	NEG	NA
86	A11	TMA4	385	A4-6	INVASIVE MAMMARY CARCINOMA WITH BOTH DUCTAL AND LOBULAR FEATURES	POS	POS	NEG	NA
87	B6	TMA4	385	A10-12	IDC	POS	POS	NEG	50
88	B4	TMA4	385	B1-3	IDC	POS	NEG	NEG	NA
89	B5	TMA4	385	B4-6	IDC	POS	POS	NEG	5
90	A3	TMA4	385	B7-9	IDC	POS	POS	NEG	15
92	A13	TMA4	385	C1-3	IDC	POS	POS	NEG	5
94	A6	TMA4	385	C7-9	IDC	NEG	NEG	EQUIVOCAL	NA
95	A4	TMA4	385	C10-12	IDC	POS	POS	NEG	7
96	A11	TMA4	385	D1-3	IDC	POS	POS	NEG	15
97	C14	TMA4	385	D4-6	IDC	POS	POS	NEG	<5
98	A4	TMA4	385	D10-12	ILC	POS	POS	NEG	NA
99	A5	TMA4	385	E1-3	IDC	POS	POS	NEG	7
100	A12	TMA4	385	E4-6	IDC	POS	POS	NEG	5
101	B11	TMA4	385	E7-9	IDC	POS	POS	NEG	9
102	A8	TMA4	385	E10-12	IDC	POS	POS	NEG	NA
103	A6	TMA4	385	F1-3	IDC	POS	NEG	NEG	50
104	A5	TMA4	385	F4-6	IDC	NEG	NEG	EQUIVOCAL	NA
105	D13	TMA4	385	F7-9	IDC	POS	POS	NEG	10
106	A4	TMA4	385	F10-12	IDC	POS	POS	NEG	70
107	A3	TMA4	385	G1-3	IDC	POS	POS	NEG	35
109	E15	TMA4	385	G7-9	IDC	POS	POS	NEG	21
110	A5	TMA4	385	G10-12	IDC	POS	POS	NEG	NA
111	B4	TMA4	385	H4-6	IDC	POS	POS	NEG	65
112	B6	TMA4	385	H7-9	IDC	POS	POS	NEG	3
113	A11	TMA4	385	H10-12	IDC	POS	POS	NEG	30
114	A9	TMA5	386	A4-6	IDC	POS	POS	NEG	NA
115	A24	TMA5	386	A7-9	INVASIVE CARCINOMA COMPOSED PREDOMINANTLY OF SQUAMOUS CARCINOMA	POS	POS	NEG	NA
116	A11	TMA5	386	A10-12	INVASIVE MAMMARY CARCINOMA WITH BOTH DUCTAL AND LOBULAR FEATURES	POS	POS	NEG	10
117	A5	TMA5	386	B1-3	IDC	POS	POS	POS	15
118	D8	TMA5	386	B4-6	IDC	POS	POS	NEG	25
119	A7	TMA5	386	B10-12	IDC	POS	POS	NEG	NA
120	A11	TMA5	386	C1-3	ILC	POS	NEG	NEG	NA
121	A12	TMA5	386	C4-6	INVASIVE CARCINOMA WITH DUCTAL AND LOBULAR FEATURES AND MUCINOUS COMPONENT	POS	LOW POS	NEG	2
122	A5	TMA5	386	C7-9	IDC	POS	POS	NEG	NA
123	B12	TMA5	386	C10-12	IDC	POS	POS	NEG	10
124	C5	TMA5	386	D1-3	IDC	POS	NEG	NEG	10
125	D4	TMA5	386	D4-6	IDC	POS	POS	NEG	NA
127	A5	TMA5	386	D10-12	IDC	POS	POS	NEG	22
128	A5	TMA5	386	E1-3	IDC	POS	POS	NEG	NA
129	A21	TMA5	386	E4-6	IDC	POS	LOW POS	NEG	NA
130	A2	TMA5	386	E7-9	IDC	POS	POS	NEG	NA
131	A4	TMA5	386	E10-12	INVASIVE CA	POS	POS	NEG	10
132	B15	TMA5	386	F1-3	IDC	POS	POS	NEG	85
133	A21	TMA5	386	F7-9	INVASIVE MAMMARY CARCINOMA WITH PREDOMINATELY LOBULAR AND FOCAL TUBULAR AND DUCTAL FEATURES	POS	POS	NEG	5
134	E9	TMA5	386	F10-12	ILC	POS	POS	NEG	NA
135	B3	TMA5	386	G1-3	IDC	POS	POS	NEG	NA
136	A11	TMA5	386	G7-9	IDC	POS	POS	NEG	NA
137	A4	TMA5	386	G10-12	IDC	POS	POS	NEG	5
138	A11	TMA5	386	H1-3	IDC	POS	POS	EQUIVOCAL	NA
139	A21	TMA5	386	H4-6	IDC	POS	POS	POS	60
140	A9	TMA5	386	H7-9	INVASIVE MAMMARY CARCINOMA WITH LOBULAR AND DUCTAL FEATURES	POS	POS	NEG	NA
141	A11	TMA5	386	H10-12	IDC	POS	POS	NEG	NA
142	A15	TMA6	387	A1-3	INVASIVE CA	POS	POS	NEG	NA
143	A12	TMA6	387	A7-9	IDC	POS	POS	NEG	50
144	C7	TMA6	387	A10-12	IDC	POS	NEG	NEG	NA
145	A6	TMA6	387	B1-3	IDC	POS	POS	NEG	7
146	A1	TMA6	387	B4-6	IDC	POS	POS	NEG	7
147	C4	TMA6	387	B7-9	ILC	POS	NEG	POS	20
148	A6	TMA6	387	B10-12	IDC	POS	POS	POS	NA
149	A12	TMA6	387	C1-3	IDC	POS	NEG	NEG	20
150	A4	TMA6	387	C4-6	IDC	POS	LOW POS	NEG	40
151	B8	TMA6	387	D1-3	IDC	POS	POS	NEG	70
152	E11	TMA6	387	D4-6	ILC	POS	POS	NEG	NA
153	A10	TMA6	387	D7-9	IDC	POS	POS	NEG	NA
154	A4	TMA6	387	D10-12	IDC	POS	POS	NEG	5
155	A3	TMA6	387	E1-3	IDC	POS	POS	NEG	2
156	C32	TMA6	387	E4-6	INVASIVE CARCINOMA OF BREAST, WITH MIXED DUCTAL AND LOBULAR FEATURES	POS	POS	NEG	14
157	A7	TMA6	387	E7-9	IDC	POS	POS	NEG	15
158	E6	TMA6	387	F1-3	INVASIVE MAMMARY CA	POS	LOW POS	NEG	NA
159	A6	TMA6	387	F4-6	IDC	POS	POS	NEG	NA
160	C16	TMA6	387	F7-9	IDC	POS	POS	EQUIVOCAL	5
161	C16	TMA6	387	F10-12	IDC	POS	NEG	NEG	NA
162	A6	TMA6	387	G1-3	IDC	POS	POS	POS	NA
163	D14	TMA6	387	G4-6	IDC	POS	LOW POS	NEG	NA
164	A4	TMA6	387	G7-9	IDC	POS	POS	NEG	10
165	A4	TMA6	387	H1-3	IDC	POS	POS	NEG	5
166	A18	TMA6	387	H7-9	IDC	POS	POS	NEG	NA
167	B7	TMA6	387	H10-12	INVASIVE MAMMARY CA	POS	POS	NEG	8
168	B8	TMA7	388	A1-3	INVASIVE MAMMARY CA	POS	POS	NEG	2
169	A6	TMA7	388	A4-6	IDC	POS	NEG	NEG	15
170	A7	TMA7	388	A7-9	IDC	POS	POS	NEG	NA
171	E7	TMA7	388	A10-12	INVASIVE CARCINOMA WITH DUCTAL AND LOBULAR FEATURES	POS	POS	NEG	NA
172	A7	TMA7	388	B1-3	NEUROENDOCRINE CA OF BREAST	POS	POS	NEG	36
173	B10	TMA7	388	B7-9	IDC	POS	POS	NEG	12
174	C5	TMA7	388	B10-12	IDC	POS	LOW POS	POS	5
175	A11	TMA7	388	C1-3	IDC	POS	POS	NEG	5
176	B7	TMA7	388	C4-6	IDC	POS	LOW POS	NEG	NA
177	A3	TMA7	388	C7-9	IDC	POS	POS	NEG	NA
178	C4	TMA7	388	C10-12	IDC	POS	POS	NEG	10
179	A8	TMA7	388	D1-3	IDC	POS	POS	NEG	NA
180	A6	TMA7	388	D4-6	IDC	POS	LOW POS	NEG	NA
181	C4	TMA7	388	D7-9	IDC	POS	POS	POS	NA
182	A22	TMA7	388	D10-12	IDC	POS	LOW POS	NEG	NA
183	A7	TMA7	388	E1-3	IDC	POS	POS	NEG	36
184	A8	TMA7	388	E4-6	IDC	POS	POS	NEG	1
185	A7	TMA7	388	E7-9	IDC	POS	POS	NEG	NA
186	B8	TMA7	388	E10-12	ILC	POS	POS	NEG	10
187	A9	TMA7	388	F1-3	IDC	POS	POS	NEG	10
188	A16	TMA7	388	F7-9	IDC	POS	POS	NEG	NA
189	C5	TMA7	388	G1-3	IDC	POS	POS	NEG	4
190	A3	TMA7	388	G4-6	IDC	POS	POS	NEG	NA
191	B4	TMA7	388	G7-9	IDC	POS	POS	NEG	15
192	B8	TMA7	388	H1-3	IDC	POS	POS	NEG	NA
193	A17	TMA7	388	H4-6	IDC	POS	POS	NEG	30
194	B2	TMA7	388	H7-9	IDC	POS	LOW POS	NEG	30
195	A12	TMA7	388	H10-12	IDC	POS	POS	NEG	NA
196	E14	TMA8	389	A1-3	IDC	POS	POS	NEG	5
197	A11	TMA8	389	A4-6	IDC	POS	POS	NEG	2
198	A11	TMA8	389	A7-9	ILC	POS	POS	NEG	5
199	C10	TMA8	389	A10-12	IDC	POS	POS	NEG	NA
200	A8	TMA8	389	B1-3	IDC	POS	POS	NEG	70
201	A3	TMA8	389	B7-9	IDC	POS	POS	NEG	NA
202	C11	TMA8	389	C4-6	IDC	POS	POS	NEG	10
203	C6	TMA8	389	C7-9	INVASIVE MAMMARY CARCINOMA WITH MIXED DUCTAL AND LOBULAR FEATURES	POS	POS	NEG	15
204	A3	TMA8	389	C10-12	IDC	POS	POS	NEG	38
205	A13	TMA8	389	D1-3	ILC	POS	POS	NEG	20
206	A10	TMA8	389	D7-9	IDC	POS	POS	NEG	5
207	A2	TMA8	389	D10-12	IDC	POS	POS	NEG	65
208	A9	TMA8	389	E4-6	IDC	POS	POS	NEG	30
209	A19	TMA8	389	E7-9	ILC	POS	POS	NEG	NA
210	B11	TMA8	389	E10-12	IDC	POS	POS	NEG	20
211	A10	TMA8	389	F4-6	IDC	POS	POS	NEG	NA
212	A12	TMA8	389	F7-9	IDC	POS	POS	NEG	NA
213	D14	TMA8	389	F10-12	ILC	POS	POS	NEG	5
214	B5	TMA8	389	G1-3	IDC	POS	POS	NEG	20
215	C9	TMA8	389	G4-6	INVASIVE CARCINOMA WITH PREDOMINANTLY DUCTAL FEATURES	POS	POS	NEG	NA
216	A13	TMA8	389	G7-9	IDC	POS	POS	NEG	NA
217	B8	TMA8	389	G10-12	IDC	POS	POS	NEG	NA
218	M6	TMA8	389	H1-3	IDC	POS	POS	NEG	10
219	A5	TMA8	389	H4-6	ILC	POS	POS	NEG	5
220	B3	TMA8	389	H7-9	IDC	POS	POS	NEG	10
221	C19	TMA8	389	H10-12	IDC	POS	POS	NEG	NA
222	A17	TMA9	390	A1-3	IDC	POS	POS	NEG	5
223	B11	TMA9	390	A4-6	IDC	POS	NEG	NEG	90
224	A10	TMA9	390	A7-9	INVASIVE MAMMARY CARCINOMA	POS	POS	NEG	15
225	A16	TMA9	390	A10-12	IDC	POS	POS	NEG	70
226	A14	TMA9	390	B1-3	IDC	POS	POS	NEG	NA
227	A12	TMA9	390	B4-6	IDC	POS	POS	NEG	80
228	C10	TMA9	390	B7-9	IDC	POS	POS	NEG	NA
229	C8	TMA9	390	B10-12	ILC	POS	POS	NEG	NA
230	F9	TMA9	390	C1-3	IDC	POS	NEG	NEG	95
231	A4	TMA9	390	C7-9	IDC	POS	POS	POS	20
232	B16	TMA9	390	C10-12	RESIDUAL IDC	POS	POS	NEG	NA
233	C7	TMA9	390	D1-3	IDC	LOW POS	LOW POS	NEG	5
234	A13	TMA9	390	D4-6	IDC	POS	LOW POS	NEG	65
235	A9	TMA9	390	D7-9	INVASIVE MAMMARY CARCINOMA	POS	LOW POS	POS	NA
236	E8	TMA9	390	D10-12	INVASIVE MUCINOUS CARCINOMA	POS	NEG	NEG	10
237	B17	TMA9	390	E1-3	INVASIVE CARCINOMA	POS	POS	NEG	30
238	A13	TMA9	390	E4-6	RESIDUAL IDC	POS	POS	NEG	NA
239	A4	TMA9	390	E7-9	RESIDUAL INVASIVE CARCINOMA	POS	POS	NEG	NA
240	B5	TMA9	390	E10-12	IDC	POS	POS	NEG	NA
241	A6	TMA9	390	F1-3	IDC	POS	POS	NEG	NA
242	A18	TMA9	390	F4-6	IDC	POS	NEG	NEG	NA
243	F14	TMA9	390	F10-12	INVASIVE MIXED MUCINOUS AND DUCTAL CARCINOMA	POS	POS	NEG	10
244	C12	TMA9	390	G1-3	IDC	POS	POS	NEG	35
245	A23	TMA9	390	G4-6	ILC	POS	POS	NEG	10
246	D6	TMA9	390	G7-9	INVASIVE MUCINOUS CARCINOMA	POS	POS	NEG	3
247	C7	TMA9	390	G10-12	IDC	POS	POS	NEG	20
248	A12	TMA9	390	H1-3	IDC	POS	POS	NEG	<5
249	C14	TMA9	390	H4-6	IDC	LOW POS	NEG	POS	60
250	A6	TMA9	390	H7-9	INVASIVE MUCINOUS CARCINOMA	POS	NEG	NEG	10
251	B7	TMA9	390	H10-12	ILC	POS	POS	NEG	15
252	C7	TMA10	391	A1-3	IDC	POS	POS	POS	70
253	A11	TMA10	391	A4-6	INVASIVE MAMMARY CARCINOMA	POS	POS	POS	35
254	A23	TMA10	391	A7-9	INVASIVE PAPILLARY CARCINOMA	POS	POS	NEG	NA
255	B4	TMA10	391	A10-12	ILC	POS	POS	NEG	5
256	B3	TMA10	391	B1-3	MEDULLARY CARCINOMA OF BREAST	POS	POS	NEG	>90
257	A24	TMA10	391	B7-9	ILC	POS	POS	NEG	NA
258	A23	TMA10	391	B10-12	IDC	NEG	NEG	NEG	NA
259	A9	TMA10	391	C1-3	IDC	NEG	NEG	NEG	NA
260	C7	TMA10	391	C4-6	INVASIVE CARCINOMA	NEG	NEG	NEG	NA
261	A19	TMA10	391	C7-9	INVASIVE CARCINOMA	NEG	NEG	NEG	NA
262	A14	TMA10	391	C10-12	IDC	POS	NEG	NEG	NA
263	C10	TMA10	391	D1-3	ILC	POS	POS	NEG	NA
264	D10	TMA10	391	D4-6	IDC	POS	NEG	NEG	NA
265	C9	TMA10	391	D7-9	IDC	NEG	NEG	NEG	NA
266	C2	TMA10	391	D10-12	INVASIVE CARCINOMA	NEG	NEG	NEG	NA
267	B12	TMA10	391	E1-3	IDC	POS	POS	NEG	NA
268	C7	TMA10	391	E4-6	IDC	POS	POS	NEG	20
269	A5	TMA10	391	E7-9	IDC	POS	NEG	NEG	11
270	E3	TMA10	391	E10-12	IDC	NEG	NEG	POS	30
271	D9	TMA10	391	F1-3	IDC	POS	LOW POS	NEG	NA
272	C17	TMA10	391	F4-6	INVASIVE CARCINOMA OF BREAST WITH PREDOMINANTLY NEUROENDOCRINE DIFFERENTIATION	POS	POS	NEG	<10
274	D5	TMA10	391	F10-12	IDC	NEG	NEG	NEG	NA
276	D5	TMA10	391	G4-6	INVASIVE PAPILLARY CARCINOMA	NEG	NEG	NEG	NA
277	A14	TMA10	391	G7-9	IDC	POS	POS	POS	NA
278	C5	TMA10	391	G10-12	IDC	NEG	NEG	NEG	60
279	C5	TMA10	391	H1-3	ILC	POS	POS	NEG	NA
280	A2	TMA10	391	H4-6	IDC	POS	POS	NEG	40
281	A8	TMA10	391	H7-9	IDC	POS	LOW POS	POS	30
282	D8	TMA10	391	H10-12	IDC	NEG	NEG	NEG	60
