# Supplementary material for: Atypical plant homeodomain of UBR7 functions as an H2BK120Ub ligase and breast tumor suppressor
Source: Nat Commun. 2019 Mar 28;10:1398. doi: 10.1038/s41467-019-08986-5 (PMC6438984; doi:10.1038/s41467-019-08986-5)
Supplement: Supplementary file 6 — Supplementary Data 3 [file 41467_2019_8986_MOESM6_ESM.xlsx]

## Sheet: Supplementary Data 3
Supplementary Data 3: List of differentially expressed genes between control and UBR7 knockdown cells.
	log2FoldChange	p-value	Adjusted p-value
LOC101928514	0.602736	0.037128	0.0494982
HCG8	0.596148	0.0367547	0.0490144
LUCAT1	-0.652789	0.0352492	0.0471323
APITD1	-0.633032	0.0350153	0.0468374
PCSK5	-0.617613	0.0346874	0.0464253
ITLN2	-0.619181	0.0339463	0.0455029
LOC143666	0.664784	0.0333502	0.0447466
DOK3	0.652025	0.0321358	0.0432116
MIR1304	-0.635663	0.0320563	0.0431096
SNORD58C	-0.586449	0.032036	0.0430906
TECTA	0.671229	0.0319149	0.0429442
SRGN	0.604329	0.0312688	0.0421192
DLG5-AS1	-0.625612	0.0310538	0.0418537
VSIG8	0.604326	0.0308619	0.041619
NEXN-AS1	0.999591	0.030832	0.0415867
OR2A7	0.596478	0.0308244	0.0415804
GAS6-AS1	0.66176	0.0302333	0.0408499
VN1R2	0.627008	0.0299265	0.0404626
SSPN	0.662065	0.0296257	0.0400868
TAS2R14	0.604891	0.0290593	0.0393471
LOC731424	0.637931	0.0284364	0.0385632
BACE1-AS	0.60057	0.0278126	0.0377793
MIR7-1	-0.599726	0.0275137	0.0374023
LOC728024	0.626741	0.027293	0.0371239
KCNIP2	0.647893	0.0270657	0.036829
ST20-AS1	-0.634621	0.0269601	0.036696
LINC00702	0.616813	0.0264701	0.0360605
PRR34	0.687541	0.0263826	0.0359518
LAT	0.60513	0.0261097	0.0355972
TPTE2P5	0.626687	0.0258956	0.0353259
LOC101928446	-0.635736	0.0253077	0.0345609
CR1	0.646813	0.0252364	0.0344703
SND1-IT1	0.681113	0.0247085	0.0337821
PECAM1	-0.709039	0.0244634	0.0334796
GOLGA6L6	0.6561	0.0239322	0.0327814
ZNF492	0.638469	0.0234132	0.0321019
LOC403323	0.623716	0.0232233	0.0318571
LRRC66	0.642573	0.0231757	0.0317948
MFI2-AS1	0.650679	0.0230993	0.0316932
TH2LCRR	0.676553	0.0229515	0.0315058
ALKBH3-AS1	0.683784	0.022462	0.0308762
LOC101929095	0.655479	0.0223808	0.0307736
DPF3	-0.659635	0.0223224	0.0306963
IL16	-0.645885	0.0220977	0.0304201
LRRC39	0.620406	0.0218919	0.0301606
NME9	0.658538	0.0218768	0.0301426
LOC100130987	0.636179	0.0216593	0.0298664
KLK8	0.614935	0.0216053	0.029795
CALML3-AS1	0.660068	0.021536	0.0297111
RNF217-AS1	0.618288	0.0211751	0.0292362
TMEM27	-0.646041	0.0208167	0.0287753
SUCLG2-AS1	0.686511	0.0207745	0.0287283
CDH16	0.607255	0.0206557	0.0285697
TBXA2R	0.706834	0.0202941	0.0281
CTF1	0.643776	0.0196915	0.0273222
TRIM61	0.730149	0.0191392	0.0265954
LOC613037	0.760606	0.0188098	0.0261557
OTUD6A	0.730831	0.0187598	0.0260888
PKP1	-0.614238	0.0186944	0.0260031
SNORD43	-0.616058	0.0182686	0.0254436
ACVR1C	0.630619	0.0182264	0.025395
UBAC2-AS1	0.658056	0.01766	0.0246474
SLC52A3	0.671374	0.0176264	0.0246054
CDH12	0.677438	0.0171865	0.0240104
BMP4	0.596541	0.017096	0.0238864
ZBTB32	0.641793	0.0169709	0.0237187
LOC100147773	0.737059	0.016935	0.0236732
GHRLOS	-0.748665	0.0169169	0.0236502
DLX2	-0.683406	0.0167827	0.023472
LINC00346	0.634481	0.0166501	0.0232982
CLIP3	0.70077	0.0156911	0.0220443
TMPO-AS1	-0.672825	0.0153548	0.0215955
C9orf66	0.70153	0.0152559	0.021465
FAHD2CP	0.617587	0.01502	0.0211501
SLC36A2	0.659535	0.0149995	0.0211235
RNF138P1	0.718297	0.0149446	0.0210545
SNORD116-16	0.654683	0.0147528	0.0208052
FOXD4	0.729129	0.0145766	0.0205721
GPR75	-0.600095	0.0142785	0.0201708
TSL	0.697152	0.0138341	0.0195667
OTX1	0.660574	0.0138246	0.0195552
TIAM2	0.657451	0.013673	0.0193564
LOC101927257	0.759701	0.0133112	0.018867
RPS14P3	0.779605	0.0129675	0.0183967
STAG3L5P	0.591335	0.0128388	0.0182251
THBS2	-0.77401	0.0127525	0.01811
MIR630	0.765654	0.0125342	0.017818
TSSK6	0.663433	0.0124832	0.0177518
WBP1	0.612682	0.0123503	0.0175726
LOC55338	0.587417	0.0120704	0.0171889
GOLGA8T	0.65581	0.011991	0.0170839
PDE4C	0.641435	0.0118475	0.0168901
RAD21-AS1	0.733099	0.0118195	0.0168533
OAZ3	0.617688	0.0117695	0.0167871
TCONS_00029157	0.741688	0.0114952	0.0164191
HOXC13-AS	-0.658356	0.0113245	0.0161886
C9orf47	-0.817107	0.0112076	0.0160346
LOC100506472	0.782362	0.011137	0.0159433
STAC	0.617301	0.0110789	0.0158649
PCOLCE	0.669169	0.0110767	0.0158634
RAB42	0.677862	0.0105524	0.0151481
HECTD2-AS1	0.840671	0.0105005	0.0150783
SLC22A13	0.809102	0.0104259	0.0149742
EEPD1	-0.672697	0.0102206	0.0146899
PGBD5	0.715546	0.0102069	0.0146716
CMTM1	-0.739927	0.0101065	0.0145378
DUXA	0.733536	0.0101007	0.014531
MORC2-AS1	0.604553	0.0099126	0.0142691
C14orf105	0.74025	0.00986398	0.0142064
LOC102723373	0.627927	0.00986106	0.0142037
LINC01441	0.656451	0.00983027	0.0141623
RASL11A	-0.704049	0.0098097	0.0141384
FRMPD1	0.844916	0.00969284	0.0139801
RUNDC3A-AS1	0.645075	0.00960212	0.0138563
AXIN2	0.808151	0.00957363	0.0138167
ASMTL-AS1	0.738214	0.00939378	0.0135724
LINC00571	0.725117	0.00917978	0.0132783
MAP7D2	0.753647	0.00899975	0.01303
HSPA6	0.659013	0.00895991	0.0129763
LOC101928673	0.68503	0.00872349	0.0126509
DNASE1L2	0.772021	0.00869478	0.0126119
ZNF347	0.646453	0.00855289	0.0124138
TRIM58	0.643944	0.00852075	0.012371
ADAMTS17	-0.803118	0.00851933	0.0123702
LINC01492	0.875013	0.00849424	0.0123389
HCAR3	-0.631378	0.00840176	0.0122121
WBSCR27	0.676995	0.00835078	0.0121405
FST	-0.593502	0.00822181	0.0119667
FUT2	0.699398	0.00802676	0.0116949
DDX11-AS1	0.653956	0.00802563	0.0116945
GPR37L1	0.709483	0.00801917	0.0116863
CNGA1	0.821489	0.00755024	0.0110293
PCDHA8	0.863414	0.00747392	0.0109303
LOC100506804	0.71151	0.00727834	0.0106621
FLJ42393	0.614152	0.00724773	0.0106183
NEURL2	0.794377	0.00723544	0.0106026
FCAR	0.730077	0.00722021	0.0105824
GPAT2	0.743254	0.00703762	0.0103235
GPR82	0.80364	0.006872	0.01009
MIR4442	-0.700695	0.00681028	0.0100025
CASP1P2	-0.755272	0.00665571	0.00978678
UPK3BL	0.705639	0.00660119	0.00971069
TMEM217	-0.61298	0.00658818	0.00969358
LOC102723582	0.787643	0.00653183	0.0096137
LOC101928002	0.844556	0.00630798	0.00929984
KCTD16	0.855908	0.00619165	0.00914179
AZIN1-AS1	0.799844	0.00615493	0.00909141
SLCO2A1	0.718325	0.00615493	0.00909141
URAHP	0.866598	0.00614276	0.00907534
SLC25A5-AS1	0.814349	0.00600366	0.00888856
ATP6V0E2-AS1	0.611053	0.0059839	0.00886118
MATN2	0.608571	0.00590936	0.00875541
STK32A	0.83114	0.00551867	0.00820516
NDUFV2-AS1	0.676299	0.00545551	0.00811642
FAM83A-AS1	-0.771444	0.00543485	0.0080874
HKDC1	-0.801357	0.00542619	0.00807537
SLC9A7P1	0.872002	0.00541786	0.00806555
LOC101929450	0.716333	0.00536597	0.00799253
BAIAP2L2	-0.6879	0.00528173	0.0078746
INMT	0.858908	0.00527053	0.00785873
SRPK3	0.774799	0.00525296	0.00783503
DCHS1	0.698086	0.00523651	0.00781132
PACERR	-0.665255	0.0052125	0.00777634
GKAP1	0.58859	0.00520277	0.00776347
SNORD4A	-0.755544	0.00519757	0.00775653
CLIP1-AS1	0.837715	0.00512012	0.00764746
SMKR1	-0.799439	0.00506466	0.00756946
PMFBP1	0.612041	0.00494225	0.00738967
IDI2	-0.585913	0.00488873	0.00731588
MAF	-0.615261	0.00485868	0.00727246
LIN7B	0.716795	0.00485354	0.00726633
ATP1A1-AS1	0.589252	0.00484181	0.00725031
HSPA1L	0.607356	0.00468543	0.00702815
CHADL	0.680587	0.00467044	0.00700716
ST7-OT4	0.740597	0.00466843	0.00700489
ATAT1	0.642249	0.00463859	0.00696161
C1orf220	0.930092	0.00463205	0.00695253
LOC100505817	0.829324	0.00460696	0.00691636
DNAH6	0.626206	0.00418889	0.00631197
LRRC56	0.61155	0.00416653	0.00628002
PPM1J	0.587176	0.00413802	0.00623946
LINC01419	0.594294	0.00413281	0.00623254
MMP16	0.71838	0.00405914	0.00612803
DNAJC22	0.685381	0.00399853	0.00604109
TYRP1	-0.69673	0.00399475	0.00603602
FAM149A	0.609191	0.00394539	0.00596659
OXTR	0.804785	0.0039232	0.00593494
MIR421	0.88792	0.00390189	0.00590461
C1QL1	-0.757071	0.00385652	0.00583722
GEM	-0.887853	0.00380306	0.00575879
DLEC1	0.871926	0.00372022	0.00563761
BCL2L15	0.868562	0.00371834	0.00563537
RFESD	0.595801	0.00370232	0.00561268
LOC730183	0.709551	0.00370147	0.00561223
GCNT3	0.871496	0.0036853	0.00558892
TNFSF14	0.731168	0.00366402	0.00555905
C9orf131	0.875495	0.00365657	0.00554834
IGFBP4	0.673389	0.00364637	0.00553347
ASB9	-0.916285	0.00361465	0.00548712
PROX2	0.615678	0.00360277	0.00547071
FRY-AS1	0.641533	0.00357819	0.00543535
MGAM	0.767529	0.00348324	0.00529911
HOXA4	0.773108	0.00344329	0.00524174
SIRT4	0.826839	0.00339816	0.00517472
EPOR	0.58842	0.00333051	0.00507556
ANKRD61	0.814932	0.00331218	0.00505092
LANCL1-AS1	1.05921	0.00330745	0.00504426
LINC01160	0.694521	0.00327993	0.00500391
ARHGAP30	0.599027	0.00316214	0.00483421
LOC101927472	0.700278	0.0031572	0.00482771
C15orf65	0.628265	0.00313106	0.00479035
ASIC1	0.727176	0.00310226	0.00474836
LINC01551	0.635834	0.00309693	0.00474124
DOCK9-AS2	0.645479	0.00303984	0.00465638
GCNT7	0.731019	0.00301598	0.00462162
AGPAT9	-0.856189	0.00299198	0.00458656
HLA-DPA1	0.594341	0.00298618	0.00457817
ZFP2	1.29634	0.00296497	0.00454666
LINC00266-1	0.9726	0.0029068	0.00446526
CACNA2D2	0.665046	0.00288794	0.00443774
GALNT4	0.94685	0.00285283	0.00438573
WARS2-IT1	0.814404	0.00281605	0.0043325
UTS2B	0.725711	0.00275107	0.00423717
STEAP3-AS1	0.742524	0.00272883	0.0042043
ZBTB20-AS1	0.886261	0.00271596	0.00418678
FAM66B	0.792517	0.00264597	0.00408248
ADAM21	0.668547	0.00262897	0.00405759
AGBL3	0.781985	0.00260671	0.00402456
NANOG	0.73204	0.00257102	0.00397164
MIR210HG	-0.826971	0.00257049	0.00397139
ZSCAN5A	-0.644198	0.00256855	0.00396914
GPLD1	0.619551	0.00256035	0.00395734
LRRC75B	-0.872322	0.0025249	0.00390556
RNF122	0.862386	0.00251901	0.00389687
ZNF137P	0.838694	0.00246614	0.00381722
LLPH-AS1	0.705076	0.00242587	0.00375901
KCNJ11	0.881943	0.00232518	0.00360777
KLB	-0.68535	0.00232359	0.00360571
C6orf226	0.762714	0.00227872	0.00353999
CBX3P2	0.704498	0.00227367	0.00353332
PMS2P7	0.627362	0.00226443	0.00352013
ECM1	-0.650882	0.00219654	0.00341915
LOC100270804	0.620306	0.00213556	0.00332754
LOC100505715	0.803356	0.00209446	0.00326422
MYLK3	0.896833	0.00206009	0.00321388
LINC01410	0.85712	0.00205211	0.00320213
BMP8B	0.742242	0.00205056	0.00320044
ZNF442	0.862342	0.00201494	0.00314835
ZNF771	0.730972	0.001995	0.00311927
PTCSC3	0.663136	0.00196242	0.00307008
TUBAL3	-0.808955	0.00195608	0.00306232
FAM21EP	0.78879	0.00193222	0.00302685
SLC26A4	0.654106	0.00193083	0.00302535
SLCO1A2	0.891954	0.00186749	0.00293003
GNG10	-0.664722	0.00184147	0.0028918
FAM86B1	-0.74468	0.00179148	0.0028155
LINC00936	-0.730289	0.00178196	0.00280148
CATSPER2P1	0.71346	0.00175052	0.00275367
SH3GL1P2	0.913913	0.00165368	0.00260652
SNORD116-24	0.939133	0.00161167	0.00254203
ISYNA1	0.844717	0.00160205	0.00252742
MIRLET7F1	0.976336	0.00157144	0.00248192
OR2A1-AS1	0.775452	0.00156738	0.00247578
MYBPHL	-0.645688	0.00156569	0.00247368
SNORD36A	-0.677925	0.00153015	0.00241944
MDP1	0.860494	0.00150866	0.00238653
CXCR6	0.830362	0.00149647	0.00236885
ALMS1-IT1	0.953175	0.0014823	0.00234721
LOC101929586	0.722266	0.0014797	0.00234389
CFLAR-AS1	0.634667	0.00145129	0.00230019
CYP4A22	1.01097	0.00143391	0.0022734
CDC37L1-AS1	0.901875	0.0014159	0.00224638
LINC01534	0.883349	0.00136934	0.00217521
LOC648987	0.742365	0.00136035	0.00216119
LURAP1L-AS1	-0.601634	0.00134685	0.0021407
RBP5	0.63023	0.00134588	0.00213941
KCTD4	0.709276	0.00134225	0.00213388
FAM83E	0.9585	0.00133452	0.00212207
ZNRF2P1	0.651873	0.00132634	0.00211002
LINC01209	0.902698	0.00130936	0.00208419
AURKAPS1	0.610635	0.00128613	0.0020486
KBTBD12	0.585129	0.00127739	0.00203608
SNORA11	1.00901	0.00127515	0.00203296
PCDH11Y	0.670016	0.00127415	0.0020316
KCNMB4	0.780398	0.00126623	0.00201943
NDUFA4L2	-0.748721	0.00124612	0.00198881
NPR3	0.721283	0.00124111	0.00198139
RBM26-AS1	0.610725	0.00124035	0.00198042
EPHA4	-0.688831	0.00121344	0.00193854
ADGRG4	-1.01514	0.00118477	0.0018936
SHROOM4	0.745291	0.00118391	0.00189245
POTEM	0.990996	0.00118323	0.00189179
CHST7	-0.82364	0.00114047	0.0018276
VAMP5	0.86675	0.00113514	0.00181925
BTBD8	0.609467	0.00112283	0.00180015
NAALADL2	0.796252	0.00111472	0.00178796
CDNF	0.855748	0.00110199	0.00176795
ERVV-1	0.612739	0.00108703	0.00174515
DMBT1P1	0.823031	0.00108516	0.00174235
LINC01426	1.00821	0.00106453	0.00171055
CHKB-AS1	0.993455	0.00106463	0.00171055
SEMA5A	-0.653158	0.00105856	0.00170139
CCDC64B	0.76061	0.00105531	0.00169636
WDR88	0.952771	0.00104768	0.00168506
IQGAP2	0.788687	0.00103786	0.00166965
SLC24A4	0.904511	0.0010062	0.00162057
LOC101060091	1.01662	0.0010044	0.00161786
IAPP	0.932822	0.00100217	0.00161482
ABI3BP	0.798477	0.00098652	0.00159089
SLC6A17	-1.01028	0.000984246	0.0015874
GNRHR	0.742134	0.00097849	0.00157903
VGF	-0.98775	0.000941194	0.00152077
ACTG1P4	0.939787	0.000935274	0.00151156
LOC101927365	0.624604	0.000907736	0.00146823
LOC101929431	0.600143	0.000883601	0.00143037
CGNL1	0.898279	0.000870202	0.00140963
ZNF547	0.627852	0.00086232	0.00139783
STEAP1	-0.734276	0.000855299	0.00138693
SMIM10L2A	0.923258	0.000851285	0.00138058
PYROXD2	0.802336	0.000843961	0.00136934
GK3P	0.927082	0.000840552	0.00136428
USP27X-AS1	1.04248	0.000834522	0.00135528
MSX1	-0.820323	0.000829093	0.00134677
RAP2C-AS1	0.877227	0.00082644	0.00134277
TNFSF13	0.618609	0.000824063	0.00133938
MIR570	1.02328	0.000813172	0.00132244
HSP90B2P	0.986688	0.000796306	0.00129637
LINC01560	0.715327	0.000789482	0.0012863
DDX11L2	1.08851	0.000777727	0.00126818
COLGALT2	0.808908	0.000777281	0.00126771
LINC00672	0.691575	0.000766373	0.00125054
PLCB2	-0.926217	0.000759825	0.00124029
CELF6	0.701536	0.000752672	0.00122961
NUP210L	0.658142	0.000745025	0.00121811
APLP1	0.868929	0.000734165	0.00120106
PCDHA7	1.05868	0.000714555	0.00116993
MGC16275	-0.65194	0.000710256	0.00116344
TUBA3FP	0.884859	0.000697377	0.00114314
TRPM6	0.908533	0.000681537	0.00111809
B9D2	-0.650674	0.000677861	0.00111245
CFAP53	0.663424	0.000671613	0.00110258
LOC100133315	0.75884	0.000669588	0.00109939
LOC101928605	0.927491	0.000661837	0.00108735
RTCA-AS1	1.05222	0.000654874	0.00107624
EIF1AX-AS1	0.888346	0.000653808	0.00107461
CCSER1	0.636535	0.000642835	0.00105682
FAM151B	0.868775	0.000630536	0.00103733
MCF2	0.922469	0.000630073	0.00103681
FAM157A	0.926877	0.000628842	0.00103526
SPRED3	-0.595897	0.000623637	0.00102695
KCNA7	0.87192	0.000616704	0.00101625
NME2	-0.74266	0.000614379	0.00101253
SERHL2	0.785446	0.000612598	0.00100984
ZGLP1	0.791006	0.000606067	0.000999423
CKMT2	0.827512	0.000601411	0.000991861
GPR22	0.85385	0.000598924	0.000987876
C3orf35	0.850757	0.000588657	0.000971513
PABPC1P2	0.894257	0.000585546	0.000966833
CBR3	-0.716502	0.000572234	0.000945743
FOLR3	1.11687	0.000570706	0.000943424
SRP14-AS1	0.819329	0.000568326	0.000939616
PABPC3	-0.96944	0.000562473	0.000930489
BAIAP3	1.0165	0.000539849	0.000894646
HOXC4	1.07862	0.000518766	0.00086103
LILRB3	1.00045	0.000514858	0.000854947
OMG	0.81032	0.000506668	0.000841746
TAX1BP3	-0.632333	0.000490038	0.00081489
LMCD1	-0.821657	0.000475937	0.000792475
PCSK4	0.903179	0.000464119	0.00077344
GPR85	-0.78637	0.000460694	0.000768005
GPT	0.623626	0.000448299	0.000748233
HOTAIR	0.854042	0.000440277	0.000735281
PKN3	0.935243	0.000438822	0.000732938
UPK3B	0.859211	0.000437221	0.000730351
SLC16A8	1.00334	0.00043711	0.000730252
TTC4	-0.713854	0.000430795	0.000720217
LOH12CR2	0.847431	0.00040987	0.000686298
POU2AF1	0.633908	0.00040326	0.000675714
EVPLL	0.690338	0.000396386	0.000664512
ZNF132	-0.892427	0.00037986	0.000638257
TPRG1-AS1	0.966553	0.000377056	0.000633849
WNK4	0.68505	0.000376734	0.000633385
AMN1	0.668856	0.000368178	0.000619593
GNG2	-1.11288	0.000364793	0.000614045
CDH26	1.04551	0.000354637	0.000597452
TDRD9	1.0987	0.00035038	0.000590493
NXPH4	-0.858274	0.000346967	0.000584881
BBOX1-AS1	0.76443	0.000333919	0.000563699
SHOX2	0.628039	0.000333036	0.000562344
CBLN3	0.791263	0.00033203	0.00056078
SNORD5	-0.677827	0.000328712	0.000555311
BTBD18	1.01624	0.000327375	0.000553119
GPR135	0.861538	0.000318561	0.000538616
C6orf52	1.01998	0.000317025	0.000536212
APOBEC3G	0.962274	0.000316344	0.000535126
CDKN2D	0.657508	0.000310811	0.000526655
EFTUD1P1	-0.846815	0.000308232	0.000522537
PLS3-AS1	0.850579	0.000304262	0.000515995
RDH16	0.877472	0.000304132	0.000515836
RGPD4	0.631138	0.000301405	0.000511397
MIR4260	-1.14128	0.000297935	0.000505877
MIR1204	0.858736	0.000287664	0.000488733
KCNJ2	1.035	0.00028288	0.000480838
CDKL3	0.648234	0.000277522	0.000471902
RAET1K	-1.09387	0.000277432	0.000471806
CCNB3	0.742389	0.000274994	0.000467717
C19orf35	0.712487	0.000273835	0.000465802
LOC101241902	0.706432	0.000273822	0.000465802
ARIH2OS	0.700901	0.000272228	0.000463292
CISH	-0.923195	0.000269821	0.000459532
MNX1-AS1	1.14647	0.00026795	0.000456567
C19orf26	-0.807266	0.000266516	0.000454343
OLMALINC	-0.794473	0.000264369	0.000450794
EYA1	0.889093	0.000259895	0.000443326
DCLK2	0.745022	0.000256449	0.00043766
ZNF154	0.772977	0.000253995	0.000433737
NRARP	-0.848148	0.000251969	0.000430383
RLTPR	1.12089	0.000250143	0.000427368
LINC00548	1.86687	0.00024912	0.000425671
LOC113230	1.06729	0.000248876	0.000425307
ACY1	-1.0273	0.000248577	0.000424898
POLR2M	0.834643	0.000246033	0.000420858
CTBP1-AS	0.792928	0.000244334	0.000418155
ZNF561-AS1	0.631302	0.000243543	0.000416954
GJC2	-1.0555	0.000238757	0.00040911
ZNF703	1.11441	0.00023704	0.000406317
PLCXD2	-0.698333	0.000236578	0.000405625
TPGS1	0.793281	0.000226487	0.000388893
LMTK3	1.05045	0.000221498	0.000380794
C1QTNF3	1.08552	0.000218637	0.000376058
TAPT1-AS1	0.772007	0.000217519	0.000374227
GDF11	-0.611233	0.000217051	0.000373468
LOC441242	0.715316	0.000214003	0.000368359
ANKDD1A	1.06757	0.000213086	0.000366916
SLC4A8	0.699079	0.000201234	0.000347318
CASC9	0.965807	0.000197257	0.00034058
HOXC8	-0.674969	0.000194028	0.000335211
HTATSF1P2	0.792592	0.000186999	0.000323227
ZC2HC1C	0.798028	0.000186028	0.000321667
LOC440173	1.11341	0.000184727	0.000319575
TEX22	1.04553	0.000183152	0.000316968
C21orf62-AS1	1.06559	0.000182424	0.000315786
NKX3-2	1.23058	0.000180315	0.000312251
CEACAM22P	0.730678	0.00017912	0.000310257
OGDHL	0.615124	0.00017836	0.000309056
B3GNTL1	-0.716526	0.000176052	0.000305131
DNLZ	-0.602359	0.000175969	0.000305026
VEPH1	0.618201	0.000175527	0.000304298
LINC00176	0.969276	0.000169756	0.000294731
KRT16P2	0.776978	0.000165427	0.000287286
ARHGAP28	0.865726	0.000164424	0.000285578
DNAJB5	-0.819975	0.000158406	0.000275502
NMNAT3	0.824296	0.000156634	0.000272588
GNAT2	-0.647769	0.00015345	0.000267181
A1BG-AS1	0.910242	0.000152992	0.000266416
LOC100506321	1.15792	0.000149943	0.000261365
GABBR1	0.783373	0.000148694	0.000259254
CTC-338M12.4	0.657425	0.000147574	0.000257364
C8orf44	0.883782	0.000147548	0.00025735
ZDHHC8P1	0.917285	0.000147175	0.000256765
LOC100128494	0.811105	0.000139311	0.000243468
PHF11	0.689419	0.000139149	0.000243277
NUDT17	0.703941	0.000138314	0.000241937
MIR23A	1.05142	0.000138065	0.000241543
INAFM1	0.68969	0.000137074	0.000239949
ZNF467	0.797899	0.000136669	0.000239269
LINC01473	0.920291	0.000134905	0.000236357
HESX1	0.97659	0.000133986	0.000234807
MYH15	1.1168	0.000129549	0.000227315
TF	1.19849	0.000129294	0.000226924
RUNX1-IT1	1.10311	0.000128581	0.000225814
SLC25A34	1.05871	0.000127247	0.000223554
FBXL13	1.02009	0.000126962	0.000223083
DTX2P1-UPK3BP1-PMS2P11	0.674968	0.000123489	0.00021717
CKLF	-0.690502	0.00012174	0.000214175
PDZK1P1	0.764338	0.000117858	0.000207449
WDR31	0.728264	0.000114607	0.00020188
C1orf204	1.00924	0.000114191	0.000201196
RAB6B	0.593358	0.000113626	0.000200252
LCE1C	-0.805287	0.000112064	0.000197649
NBPF7	0.655639	0.00010902	0.000192424
TP53INP2	0.728309	0.000108456	0.000191452
C4orf19	1.12653	0.000108407	0.000191391
CYP2J2	0.61587	0.000108128	0.000190922
MAP1LC3A	0.902462	0.000107684	0.000190163
DMRTA1	0.732536	0.000107059	0.00018911
SP2	0.681478	0.000105881	0.000187144
DNAH5	-0.956233	0.00010405	0.000184
OCEL1	0.672217	0.000102734	0.000181741
OSR1	1.01507	0.000101958	0.000180438
ABCA17P	1.19682	0.000101851	0.000180271
KAZALD1	0.808973	0.000100251	0.000177483
MTRNR2L6	1.55747	9.98646e-05	0.000176821
MAPK8IP1	-0.734146	9.95785e-05	0.000176337
GMDS-AS1	0.912272	9.93704e-05	0.000175991
FOXC2	-1.16859	9.83942e-05	0.000174328
SLC5A1	-1.15818	9.83627e-05	0.000174294
CYB5R2	-1.06362	9.82446e-05	0.000174129
SMA5	0.908668	9.77561e-05	0.000173307
LOC100506746	0.723105	9.72533e-05	0.000172459
CDKN2B-AS1	0.645613	9.6831e-05	0.000171775
ALG1L9P	0.871329	9.62919e-05	0.000170862
CIRBP-AS1	0.670576	9.55231e-05	0.000169562
LOC100506258	1.12551	9.35215e-05	0.000166093
PSD	0.897812	9.25845e-05	0.000164513
TWIST2	-0.598553	9.0639e-05	0.000161117
UCN	1.1223	9.05159e-05	0.000160939
HRAT92	1.2476	8.88826e-05	0.000158195
SMPD3	0.762905	8.52484e-05	0.000151862
SNORD116-21	-0.609331	8.5196e-05	0.000151788
STARD4-AS1	-0.862282	8.26283e-05	0.000147307
TMEM255B	-1.02292	8.06824e-05	0.000143929
TNFRSF9	-1.23397	7.86833e-05	0.00014056
TMPRSS5	1.14239	7.65817e-05	0.00013698
DPH6-AS1	1.28885	7.62268e-05	0.000136362
CTH	0.715748	7.61898e-05	0.000136314
GPR160	0.709411	7.46139e-05	0.000133596
TRIM17	0.797878	7.35463e-05	0.000131786
PAX8-AS1	1.2199	7.27411e-05	0.00013041
S100A1	-0.779329	7.22699e-05	0.000129615
PCDHGB4	1.17319	7.14181e-05	0.000128169
LOC100652768	0.962889	7.10232e-05	0.000127509
ZKSCAN7	1.43581	7.04945e-05	0.000126592
TET1	0.698941	7.03253e-05	0.000126304
TBC1D3B	1.13407	6.86056e-05	0.000123279
NINL	0.948106	6.81415e-05	0.000122477
SLC6A11	-1.02033	6.7798e-05	0.00012189
PCDH12	0.847207	6.74622e-05	0.000121318
IKZF3	0.836431	6.62667e-05	0.000119244
SLC16A13	-0.660028	6.5209e-05	0.000117386
TYW1B	0.614236	6.51067e-05	0.000117217
LINC01447	0.843026	6.45372e-05	0.000116252
FOXL1	-1.08236	6.23035e-05	0.000112329
FLJ31356	0.938669	6.17455e-05	0.000111409
MERTK	1.0386	6.13764e-05	0.0001108
AMDHD1	1.22805	6.11721e-05	0.000110445
LINC00265	0.705122	6.03732e-05	0.000109059
FICD	0.670025	6.02944e-05	0.000108931
PDZK1	0.858364	5.87561e-05	0.000106234
NRIP2	0.675042	5.76644e-05	0.000104327
PDZD7	1.0858	5.67311e-05	0.000102718
ESR2	1.16202	5.55307e-05	0.000100649
SLC13A4	1.09056	5.40832e-05	9.81518e-05
ZNF497	0.790871	5.29495e-05	9.61564e-05
DLG2	1.36639	5.28546e-05	9.6009e-05
ALOX12	0.833087	5.2413e-05	9.52315e-05
SNORD49A	-0.609754	5.13168e-05	9.33002e-05
ZNF784	0.654631	5.04347e-05	9.17203e-05
FAM184B	0.914093	5.01752e-05	9.12838e-05
EXOC3L1	1.03336	4.86221e-05	8.85272e-05
SLC16A14	0.60839	4.83749e-05	8.81113e-05
KLHL25	-0.641342	4.75602e-05	8.66726e-05
ARR3	1.17996	4.63933e-05	8.45899e-05
ARTN	0.907621	4.63433e-05	8.45097e-05
PCDHGB1	1.05688	4.52968e-05	8.26659e-05
PARD6A	0.901301	4.44734e-05	8.11844e-05
ZNF792	0.58595	4.38611e-05	8.0098e-05
PPT2	0.63877	4.33669e-05	7.9247e-05
VMAC	0.619111	4.27054e-05	7.80992e-05
POLN	0.964494	4.26464e-05	7.80015e-05
FKBP1AP1	1.18592	4.21229e-05	7.70851e-05
C17orf53	-0.596069	4.20489e-05	7.69689e-05
S1PR2	0.606798	4.1881e-05	7.66716e-05
YY2	0.785467	4.18106e-05	7.65627e-05
CTAGE4	0.895055	4.0562e-05	7.43053e-05
TMEM14E	0.643493	4.02543e-05	7.37802e-05
RCSD1	-1.20545	3.96739e-05	7.27545e-05
CA3	1.08893	3.962e-05	7.26652e-05
CTSK	0.588778	3.93986e-05	7.22875e-05
TMEM81	0.72046	3.92284e-05	7.19845e-05
KCNRG	1.20956	3.91178e-05	7.18004e-05
HIST2H2BC	0.829415	3.90075e-05	7.16074e-05
ZNF793	0.745285	3.87249e-05	7.11073e-05
KHK	0.663807	3.8556e-05	7.08248e-05
ABHD11-AS1	1.35713	3.84492e-05	7.06379e-05
FLVCR2	0.671857	3.75494e-05	6.90301e-05
ACSL5	0.837447	3.74528e-05	6.88614e-05
ZSCAN16	0.774573	3.6656e-05	6.74673e-05
AHRR	0.964128	3.65004e-05	6.71984e-05
BMP7	0.889518	3.6484e-05	6.71859e-05
VLDLR	-0.619375	3.63914e-05	6.70331e-05
SSR4P1	0.993356	3.60703e-05	6.64591e-05
CUBN	1.13075	3.60624e-05	6.64532e-05
LINC00857	0.916835	3.49465e-05	6.44986e-05
CTAGE6	0.780344	3.37643e-05	6.23741e-05
TMEM161B-AS1	0.590037	3.3723e-05	6.23059e-05
LINC00950	1.23475	3.32418e-05	6.14575e-05
EFEMP2	0.696926	3.25749e-05	6.02403e-05
LOC101927587	1.27835	3.22795e-05	5.97256e-05
RAB3A	1.27039	3.21798e-05	5.9549e-05
CELP	1.15487	3.21501e-05	5.95018e-05
LOC728730	0.736005	3.1188e-05	5.7767e-05
MMP25	1.2151	3.11681e-05	5.77377e-05
C1orf54	0.999542	3.11302e-05	5.76751e-05
UCKL1-AS1	0.754386	3.09188e-05	5.72973e-05
LOC101928372	0.855776	3.06491e-05	5.68142e-05
COLQ	1.20312	3.03963e-05	5.63688e-05
NR1I3	1.06105	2.96916e-05	5.51191e-05
CCDC30	0.681026	2.95328e-05	5.48316e-05
VAT1L	0.83649	2.91242e-05	5.40872e-05
ACTRT3	0.62798	2.89888e-05	5.38573e-05
PWAR1	1.24801	2.86125e-05	5.31651e-05
SIPA1	0.610853	2.85813e-05	5.31212e-05
USP32P2	0.600008	2.80566e-05	5.21945e-05
LOC101929415	0.632514	2.80244e-05	5.21414e-05
ANKHD1	0.625919	2.79132e-05	5.19552e-05
FLJ42102	0.769035	2.7518e-05	5.124e-05
ZDHHC1	0.640314	2.74104e-05	5.10465e-05
BTN2A3P	0.745268	2.7076e-05	5.04572e-05
AQP11	1.08587	2.61898e-05	4.88447e-05
MCTS2P	-0.624575	2.58953e-05	4.83083e-05
LINC01315	1.28616	2.58464e-05	4.82235e-05
ABALON	-0.662541	2.53018e-05	4.72199e-05
LMF1	0.638692	2.43279e-05	4.54569e-05
GPR1	0.59285	2.42405e-05	4.53055e-05
LINC01012	0.840941	2.40714e-05	4.50075e-05
NRSN2	0.712167	2.4015e-05	4.4914e-05
INE1	1.01859	2.2433e-05	4.20619e-05
WWC2-AS2	1.33022	2.20802e-05	4.14281e-05
S1PR1	0.792678	2.1603e-05	4.05436e-05
LOC647859	0.911586	2.15365e-05	4.04241e-05
RXFP1	1.03794	2.07006e-05	3.88915e-05
ADSSL1	-1.09992	2.05797e-05	3.86748e-05
TSPAN10	0.802188	2.0334e-05	3.82234e-05
SYNPO2L	0.737087	1.96468e-05	3.6981e-05
PLEKHF1	-0.729556	1.94586e-05	3.66417e-05
RTN4RL2	1.31431	1.92349e-05	3.62399e-05
PTGFR	1.29345	1.9166e-05	3.61246e-05
VASH1	0.796319	1.87846e-05	3.542e-05
ZNF732	-0.840704	1.85667e-05	3.50139e-05
CHODL	1.17439	1.85088e-05	3.49188e-05
FLJ37201	1.16561	1.8318e-05	3.45634e-05
PCDHGA6	1.23725	1.8296e-05	3.45265e-05
PRR22	0.896316	1.81948e-05	3.43448e-05
LOC221946	0.858278	1.77633e-05	3.35573e-05
RPE65	-0.657613	1.73574e-05	3.28039e-05
HOXB3	1.05292	1.70989e-05	3.23371e-05
LCMT1-AS2	1.06471	1.70137e-05	3.21846e-05
GUCY1B3	0.906927	1.69722e-05	3.21148e-05
ALX3	0.611279	1.69555e-05	3.20875e-05
PCDHGA12	1.59337	1.65618e-05	3.1362e-05
MIR614	1.19422	1.65632e-05	3.1362e-05
SRCIN1	1.05382	1.62719e-05	3.08229e-05
RFXAP	0.668347	1.57741e-05	2.98969e-05
SMC5-AS1	0.965294	1.56695e-05	2.9706e-05
HOXC11	0.699147	1.56443e-05	2.96623e-05
LOC100129518	-1.33092	1.56051e-05	2.95918e-05
ARHGEF39	-0.730393	1.55208e-05	2.9444e-05
CDRT1	-0.950068	1.54212e-05	2.92591e-05
LOC105375734	-1.32503	1.51747e-05	2.8803e-05
GUCA1B	1.13963	1.51536e-05	2.87667e-05
C6orf141	-0.664777	1.4982e-05	2.84488e-05
GOLGA6L10	0.762429	1.48388e-05	2.81959e-05
CENPV	-0.772683	1.47929e-05	2.81202e-05
LINC00893	0.620781	1.47081e-05	2.79666e-05
FAM104B	-0.619076	1.44686e-05	2.75148e-05
LINC01061	1.2831	1.44346e-05	2.7454e-05
HNF4G	1.24717	1.42463e-05	2.71115e-05
EGFR-AS1	0.670449	1.42324e-05	2.70914e-05
PCDHGB5	1.13998	1.40923e-05	2.68357e-05
BEAN1	0.853563	1.40516e-05	2.67655e-05
DNM3	0.698597	1.37301e-05	2.61708e-05
LOC644285	0.720447	1.35444e-05	2.58274e-05
CRLF1	0.700006	1.34108e-05	2.55795e-05
RASA4	0.840364	1.30581e-05	2.49272e-05
BTBD19	0.590638	1.29483e-05	2.47301e-05
TCTEX1D4	0.642171	1.28618e-05	2.45825e-05
ADD2	1.18077	1.266e-05	2.42233e-05
SNORA80E	0.722765	1.25376e-05	2.39924e-05
AAMDC	0.650445	1.24018e-05	2.37454e-05
C9orf129	-0.649858	1.21578e-05	2.33004e-05
ZNF517	0.603739	1.19966e-05	2.30041e-05
HCAR2	-0.652468	1.19614e-05	2.29397e-05
TACR1	1.22794	1.19546e-05	2.29299e-05
TAS2R3	1.24809	1.18972e-05	2.28229e-05
GLTPD2	1.07389	1.17613e-05	2.25715e-05
GXYLT2	0.67434	1.15016e-05	2.20851e-05
FAM157C	1.25744	1.14129e-05	2.19299e-05
LOC101928336	0.613077	1.12833e-05	2.16897e-05
ARL14	-0.836501	1.09864e-05	2.11278e-05
TMC7	-0.703344	1.08089e-05	2.0795e-05
MTRNR2L1	1.49362	1.07819e-05	2.07459e-05
MTFR2	-0.87826	1.02305e-05	1.97199e-05
ADAP2	1.17082	1.02033e-05	1.96757e-05
FAM117A	0.759142	1.01518e-05	1.95791e-05
GUSBP2	0.851086	9.93708e-06	1.91755e-05
ZNF724P	-1.06764	9.83519e-06	1.89893e-05
DLX1	-1.32383	9.80909e-06	1.89494e-05
LRRC61	0.86426	9.78151e-06	1.89013e-05
C9orf172	1.42391	9.70396e-06	1.8754e-05
LOC101927550	0.807173	9.33689e-06	1.8067e-05
GSG1	0.613889	9.22481e-06	1.78526e-05
ITIH4	1.26498	9.05355e-06	1.75454e-05
ANAPC15	-0.589221	9.04514e-06	1.75315e-05
LINC01252	1.20649	9.0375e-06	1.75191e-05
LINC00880	-1.20101	9.03376e-06	1.75143e-05
DPY19L1P1	0.805848	8.99171e-06	1.74352e-05
OIP5	-0.883853	8.98974e-06	1.74338e-05
WNT9A	0.97102	8.91659e-06	1.72943e-05
UBE2Q2P1	0.600268	8.39779e-06	1.63084e-05
TRAM2-AS1	0.588661	8.26887e-06	1.60691e-05
LINC00319	1.4075	8.12116e-06	1.57952e-05
LINC01144	1.315	7.80438e-06	1.51833e-05
NOXRED1	1.35288	7.69147e-06	1.49678e-05
HOTAIRM1	-0.59366	7.41421e-06	1.44463e-05
MAOB	-1.4145	7.38845e-06	1.43981e-05
EXD1	0.944526	7.3201e-06	1.42689e-05
TUBB2B	-0.707705	6.94807e-06	1.3555e-05
AGAP11	0.908698	6.84273e-06	1.33532e-05
LOC101929162	0.945535	6.82682e-06	1.33258e-05
FAM124A	1.44368	6.46021e-06	1.26225e-05
TSTD3	0.702565	6.44695e-06	1.26001e-05
ZNF852	0.652977	6.26219e-06	1.22578e-05
LINC00704	-1.192	6.10607e-06	1.19589e-05
ZNF311	0.593849	6.02251e-06	1.17985e-05
SEPT7P2	0.620779	5.86447e-06	1.1497e-05
RASA4CP	1.2626	5.52282e-06	1.08438e-05
LOC728743	0.788198	5.46089e-06	1.07252e-05
PRKAR2A-AS1	1.07287	5.33882e-06	1.04987e-05
ZNF790	-0.636836	5.2192e-06	1.02664e-05
ARHGAP4	1.44737	5.16049e-06	1.01552e-05
HMGN3-AS1	0.635635	5.00738e-06	9.85664e-06
C1orf53	-0.829955	4.99514e-06	9.83529e-06
LOC100505716	1.09644	4.90981e-06	9.67137e-06
ANKRD19P	0.819352	4.85885e-06	9.57367e-06
TSIX	0.681329	4.81606e-06	9.49202e-06
EFNA3	0.707654	4.78021e-06	9.42402e-06
PDGFB	-1.32146	4.5968e-06	9.07262e-06
ZBED3	1.1336	4.46167e-06	8.81212e-06
PCDHGA8	1.2986	4.40206e-06	8.69808e-06
LINC00507	0.860115	4.36776e-06	8.63517e-06
TRIM45	0.60654	4.34048e-06	8.58303e-06
LOC643201	-1.07589	4.34078e-06	8.58303e-06
GALC	1.43847	4.33576e-06	8.57551e-06
LOC154761	1.29098	4.29857e-06	8.50317e-06
LOC403312	0.6169	4.26541e-06	8.44113e-06
CDSN	0.603483	4.20942e-06	8.33505e-06
MBLAC1	1.04295	4.1373e-06	8.19803e-06
LAIR1	0.738982	4.1239e-06	8.17264e-06
FAM69B	0.969346	4.06285e-06	8.0562e-06
LINC01094	1.04077	3.98376e-06	7.90385e-06
BCHE	1.39356	3.97627e-06	7.89009e-06
MINOS1P1	0.880618	3.88456e-06	7.71467e-06
LOC105747689	0.78605	3.86369e-06	7.67431e-06
SNORA54	0.828345	3.8534e-06	7.65495e-06
IZUMO4	-0.94009	3.81463e-06	7.58222e-06
PTX3	0.966461	3.7711e-06	7.49782e-06
GOLGA8M	0.775626	3.7463e-06	7.45063e-06
BHLHE40-AS1	-1.50538	3.73977e-06	7.43871e-06
C17orf96	-0.687758	3.73537e-06	7.43101e-06
FILIP1	1.18663	3.73318e-06	7.4284e-06
ANXA2R	1.50772	3.67838e-06	7.32385e-06
LINC00485	0.761361	3.58091e-06	7.13283e-06
SERINC4	0.921654	3.57347e-06	7.11903e-06
LINC00649	0.856338	3.41416e-06	6.80939e-06
HOXC6	0.68183	3.37981e-06	6.74375e-06
SNAI3-AS1	-1.08376	3.37313e-06	6.73222e-06
APBB1	1.19199	3.34838e-06	6.68484e-06
SPDYE1	0.784023	3.3293e-06	6.64865e-06
LOC101928100	-0.604497	3.2912e-06	6.5763e-06
HOXB4	1.02976	3.25192e-06	6.5006e-06
DDAH2	0.631331	3.21858e-06	6.43578e-06
SDC2	1.03672	3.14965e-06	6.30244e-06
SAMD15	-1.30216	3.10695e-06	6.21789e-06
LINC00886	0.733324	3.07047e-06	6.14751e-06
SLC28A2	0.89182	3.05615e-06	6.12147e-06
PAXIP1-AS2	0.731331	2.99155e-06	5.99721e-06
CDO1	1.46763	2.90135e-06	5.82138e-06
TNFSF12	0.901084	2.8946e-06	5.80867e-06
ZNF225	0.652121	2.86503e-06	5.75344e-06
AOC2	1.01234	2.84155e-06	5.7071e-06
PTPRH	1.15837	2.81436e-06	5.65655e-06
ZNF620	0.78503	2.73825e-06	5.50673e-06
PROB1	0.957545	2.70904e-06	5.44955e-06
DUOX2	1.17411	2.69017e-06	5.41315e-06
SCX	1.31082	2.67383e-06	5.38104e-06
ANKRD20A5P	1.08754	2.57128e-06	5.1806e-06
LINC00882	1.09457	2.54199e-06	5.12381e-06
LOC100289230	0.737156	2.53824e-06	5.11697e-06
B3GALT4	1.54774	2.40583e-06	4.85563e-06
PCDHB3	1.07512	2.31884e-06	4.68681e-06
GFPT2	1.19234	2.24083e-06	4.53371e-06
MYPOP	0.728943	2.18663e-06	4.42788e-06
ILDR1	1.30427	2.17597e-06	4.40692e-06
CCDC96	-1.50262	2.17033e-06	4.39741e-06
P3H2-AS1	1.04415	2.15012e-06	4.3571e-06
ZNF233	1.24087	2.11028e-06	4.27883e-06
LIPH	0.991531	2.08871e-06	4.23571e-06
LOC100996437	1.45673	2.04804e-06	4.15684e-06
PTPRCAP	1.34725	1.97794e-06	4.02038e-06
PCDHA9	1.16643	1.95271e-06	3.97082e-06
MIR181A1HG	1.01071	1.95015e-06	3.96619e-06
DUOXA1	1.04235	1.8959e-06	3.8609e-06
LINC01590	1.42476	1.89313e-06	3.85581e-06
C1orf145	1.09059	1.88057e-06	3.83135e-06
PLCB4	0.98569	1.8497e-06	3.76955e-06
BCL11B	-0.791534	1.84578e-06	3.76212e-06
LINC01011	0.852295	1.81893e-06	3.70901e-06
ANKAR	0.667946	1.78885e-06	3.64978e-06
HSD17B7P2	-1.03233	1.75249e-06	3.57769e-06
GDA	0.752851	1.70592e-06	3.48514e-06
LOC101927560	1.33318	1.70042e-06	3.47492e-06
TRAM1L1	0.820098	1.68054e-06	3.4348e-06
PCDHGB2	1.23041	1.63417e-06	3.3449e-06
LURAP1	0.800775	1.62903e-06	3.33535e-06
PPP1R3F	0.701964	1.60635e-06	3.29035e-06
TSPAN7	1.41179	1.5972e-06	3.27209e-06
VSTM4	0.692332	1.59452e-06	3.26707e-06
PIFO	1.55924	1.58985e-06	3.25846e-06
PRR5L	-0.778453	1.58961e-06	3.25844e-06
LINC00997	0.694815	1.53356e-06	3.1486e-06
ZNF224	0.840875	1.52459e-06	3.13065e-06
KGFLP1	0.797598	1.41781e-06	2.91779e-06
KCP	-0.929606	1.39872e-06	2.88062e-06
RHOU	0.646247	1.3918e-06	2.86721e-06
ABHD14A	-0.79829	1.37745e-06	2.83849e-06
CCDC121	0.687527	1.34457e-06	2.77319e-06
WIPF1	1.15093	1.34037e-06	2.76492e-06
MIR34A	1.46893	1.32033e-06	2.72518e-06
NEK5	0.598456	1.30932e-06	2.70404e-06
KLLN	0.906228	1.30488e-06	2.69528e-06
HERC2P7	0.650482	1.2879e-06	2.66178e-06
NTN1	1.07089	1.26704e-06	2.61983e-06
FYB	0.871635	1.23998e-06	2.56614e-06
ENTPD1-AS1	0.902465	1.23544e-06	2.5575e-06
METTL20	0.751875	1.2267e-06	2.53977e-06
GBP4	0.658889	1.21362e-06	2.51381e-06
ADCY8	-1.57052	1.1907e-06	2.46925e-06
BSPRY	1.36572	1.15799e-06	2.40355e-06
BTC	1.09854	1.14313e-06	2.37518e-06
PLD5	-0.835891	1.14218e-06	2.37356e-06
SORBS1	1.15561	1.13833e-06	2.3666e-06
SNAI3	-1.39695	1.13559e-06	2.36125e-06
SEMA3B	1.04454	1.11896e-06	2.32736e-06
CACNA2D3	0.997622	1.10745e-06	2.30376e-06
CECR7	0.588276	1.10205e-06	2.29288e-06
ZNF774	0.972338	1.08213e-06	2.25177e-06
LPP-AS2	0.821711	1.05397e-06	2.1948e-06
P2RX7	1.47392	1.03468e-06	2.1559e-06
NREP	-0.594793	1.0254e-06	2.13784e-06
PPP1R32	1.24831	9.94296e-07	2.07422e-06
SYNE4	1.00554	9.89075e-07	2.06364e-06
NR6A1	0.676127	9.87e-07	2.06023e-06
RERG	1.08951	9.78276e-07	2.04324e-06
SNORD67	1.02331	9.76516e-07	2.04017e-06
SLC38A4	1.06002	9.61812e-07	2.01064e-06
ZNF425	0.931791	9.44125e-07	1.97544e-06
ADAMTS4	0.986175	9.4094e-07	1.96907e-06
TTC3P1	0.82411	9.34301e-07	1.95547e-06
LOC728323	0.770419	9.20937e-07	1.92864e-06
PRO1804	1.36538	8.99457e-07	1.88394e-06
ADGRG2	-0.58822	8.91096e-07	1.86727e-06
MIR221	1.11919	8.5908e-07	1.80153e-06
DNM3OS	1.55838	8.27193e-07	1.73647e-06
CCDC28B	0.927254	8.27057e-07	1.73645e-06
TPT1-AS1	0.666944	8.12332e-07	1.70649e-06
TMEM106A	1.06057	8.0302e-07	1.68724e-06
POLR2J4	0.613131	7.94697e-07	1.67051e-06
LINC01024	0.877216	7.79039e-07	1.63857e-06
TYMS	-0.645579	7.62276e-07	1.60428e-06
MAP1LC3C	0.618586	7.5248e-07	1.58461e-06
CCDC102A	0.691298	7.37886e-07	1.55528e-06
IL23A	1.25612	7.24836e-07	1.52847e-06
ZNF404	1.05432	7.10814e-07	1.50025e-06
CRACR2B	1.6222	6.74729e-07	1.42602e-06
PALM2	-0.920899	6.72787e-07	1.42235e-06
CEMIP	-0.809336	6.71469e-07	1.41977e-06
LOC653513	1.08783	6.52359e-07	1.38041e-06
UBALD1	0.641941	6.51862e-07	1.37956e-06
TPRG1	-0.65223	6.44084e-07	1.36351e-06
MED12L	0.777629	6.32205e-07	1.33897e-06
GAS8-AS1	1.58499	6.07721e-07	1.28867e-06
SPRY3	0.754236	5.98837e-07	1.27003e-06
PCDHB7	1.19624	5.9407e-07	1.2603e-06
RASGRP3	1.40061	5.83791e-07	1.23868e-06
CDYL2	-0.71381	5.8321e-07	1.23763e-06
EML5	0.672851	5.66565e-07	1.20377e-06
LOC101927865	-1.37208	5.63709e-07	1.19788e-06
TRIM46	1.6203	5.62566e-07	1.19582e-06
RAP1GAP	1.2267	5.44546e-07	1.15856e-06
LINGO2	1.12379	5.31749e-07	1.13202e-06
GDPD1	0.64646	5.12939e-07	1.09264e-06
L1TD1	0.62397	5.04223e-07	1.07506e-06
FAM110A	-0.654211	4.82889e-07	1.03083e-06
FAM66C	0.95348	4.74265e-07	1.01365e-06
FAM65C	-0.945242	4.60127e-07	9.84633e-07
BRI3BP	-0.588641	4.56236e-07	9.76903e-07
NAP1L3	-1.61877	4.53102e-07	9.70339e-07
HES6	-0.97133	4.35895e-07	9.34631e-07
BNIPL	1.12831	4.23315e-07	9.08491e-07
LOC100289511	0.884571	4.13418e-07	8.87387e-07
PCGF2	1.04509	3.98663e-07	8.56633e-07
GOLGA8O	1.13586	3.86463e-07	8.30673e-07
BCO2	1.18893	3.8109e-07	8.19501e-07
CEACAM19	1.02684	3.79253e-07	8.15802e-07
ZFYVE28	1.14036	3.79097e-07	8.1559e-07
SLC9A4	0.689208	3.69622e-07	7.95938e-07
SCAMP5	1.02541	3.66523e-07	7.89386e-07
ORAI1	-0.63032	3.65783e-07	7.87914e-07
LOC100130992	1.14862	3.657e-07	7.87855e-07
LOC100506551	0.85268	3.57465e-07	7.70706e-07
C19orf68	1.43965	3.5485e-07	7.65421e-07
MAP1A	1.13327	3.46782e-07	7.48824e-07
MST1L	0.91244	3.45364e-07	7.45877e-07
CLCF1	-0.849155	3.44261e-07	7.4361e-07
FBXO41	0.59057	3.37249e-07	7.28912e-07
2017-09-06	0.641822	3.32778e-07	7.19361e-07
WHAMMP2	0.734663	3.30741e-07	7.15178e-07
STAG3L1	0.61005	3.30479e-07	7.14722e-07
P2RX4	0.617456	3.24281e-07	7.01641e-07
USB1	0.642568	3.01278e-07	6.53078e-07
ZFP57	-1.59743	2.97992e-07	6.46256e-07
LINC01530	0.873673	2.97292e-07	6.44938e-07
PSMC3IP	-1.03754	2.96553e-07	6.43433e-07
LOC100506476	1.40786	2.94055e-07	6.38112e-07
F5	1.2515	2.89442e-07	6.28492e-07
STAT4	0.938156	2.86918e-07	6.23398e-07
ZFP69B	-0.656666	2.86156e-07	6.21838e-07
LOC101928222	1.48287	2.77825e-07	6.04576e-07
FBXO16	0.795291	2.76152e-07	6.01029e-07
APOBEC2	1.44991	2.7421e-07	5.96989e-07
NKAPP1	1.26218	2.72537e-07	5.93437e-07
SRRM3	1.51788	2.70334e-07	5.88733e-07
DDR2	1.12616	2.65143e-07	5.77697e-07
LOC101928068	1.25302	2.62066e-07	5.71258e-07
TSPAN11	1.65305	2.60678e-07	5.68409e-07
SLC26A1	1.3702	2.4654e-07	5.37833e-07
PCDHGA1	1.09884	2.44281e-07	5.3307e-07
IQCG	-0.790223	2.43617e-07	5.31705e-07
APOO	-0.645186	2.38058e-07	5.19894e-07
TMEM60	0.599762	2.37155e-07	5.18003e-07
LIPE	-0.654418	2.35217e-07	5.13929e-07
MRAP2	-1.47155	2.35193e-07	5.13929e-07
LOC286059	1.32592	2.30856e-07	5.04717e-07
TBC1D22A-AS1	1.57879	2.26189e-07	4.94744e-07
SLC6A4	0.839503	2.18597e-07	4.78362e-07
FAM155B	-0.679247	2.18152e-07	4.77463e-07
B3GALT2	0.973309	2.16043e-07	4.72995e-07
PRNCR1	0.707956	2.09754e-07	4.59585e-07
C2orf16	0.852264	2.03984e-07	4.47152e-07
ZNF471	0.831247	1.93993e-07	4.25717e-07
SLC27A2	0.746645	1.91933e-07	4.21392e-07
PGM5P2	0.820072	1.88639e-07	4.14357e-07
LINC00965	0.895641	1.85926e-07	4.08461e-07
LINC00341	-0.973842	1.78551e-07	3.92443e-07
ATP10B	1.61307	1.69497e-07	3.72894e-07
SIGIRR	0.793293	1.69134e-07	3.72211e-07
PTPRN2	1.18401	1.67758e-07	3.69242e-07
KIAA1024	1.10076	1.63805e-07	3.60768e-07
PHF7	0.751696	1.59787e-07	3.52194e-07
LOC653160	1.19447	1.57261e-07	3.46844e-07
TEAD2	-0.656408	1.5448e-07	3.40819e-07
ARNT2	-1.10831	1.52322e-07	3.3611e-07
SPIN4	-0.6182	1.47362e-07	3.25421e-07
2017-09-01	1.63792	1.44613e-07	3.19401e-07
SLC16A12	1.68381	1.41514e-07	3.12703e-07
GJD3	0.64217	1.40442e-07	3.10385e-07
MYB	-1.58271	1.36981e-07	3.02878e-07
EME2	0.656608	1.36851e-07	3.02638e-07
C1orf210	0.985706	1.36047e-07	3.00956e-07
FLJ13224	1.20952	1.34582e-07	2.97904e-07
FDPSP2	0.981682	1.32996e-07	2.94484e-07
CDADC1	0.72053	1.24109e-07	2.75329e-07
CASP10	0.771588	1.23538e-07	2.74106e-07
CCDC34	-0.885929	1.22146e-07	2.71103e-07
ZNF230	0.739312	1.19446e-07	2.65404e-07
RGS9BP	1.47135	1.17151e-07	2.60553e-07
MIR631	1.64347	1.1713e-07	2.60547e-07
TBX19	0.969478	1.14235e-07	2.54227e-07
CD83	0.639876	1.09931e-07	2.44804e-07
PROCA1	1.49846	1.09687e-07	2.443e-07
CENPQ	-0.872689	1.03965e-07	2.31703e-07
LOC101927204	0.70778	1.03787e-07	2.31343e-07
TSGA10	0.770709	9.90542e-08	2.21005e-07
PHEX	-0.816445	9.90418e-08	2.21005e-07
PEX5L	1.27322	9.86142e-08	2.20128e-07
FAM157B	1.32835	9.64888e-08	2.15487e-07
PCDHGA11	1.50444	9.50882e-08	2.1246e-07
LINC00707	0.808501	9.41729e-08	2.10516e-07
TNNI1	-0.635355	9.37865e-08	2.09685e-07
ANKRD52	0.589061	9.34977e-08	2.09073e-07
GSTM2	1.65873	9.24068e-08	2.06667e-07
SYT15	0.705977	9.1115e-08	2.03875e-07
GPR37	0.600212	9.09314e-08	2.03497e-07
PTRH1	-0.612198	9.07327e-08	2.03084e-07
SPATC1	1.55811	8.81219e-08	1.97367e-07
C3orf18	1.2433	8.71951e-08	1.95353e-07
CFHR1	1.42954	8.67101e-08	1.94329e-07
ERICH2	1.52002	8.45674e-08	1.89648e-07
EPHB6	-0.908194	8.15429e-08	1.82924e-07
C4orf47	1.33081	8.08389e-08	1.81403e-07
KRT34	-1.80792	8.03817e-08	1.80434e-07
LOC101926941	-1.42224	7.73959e-08	1.73927e-07
GYLTL1B	-1.05585	7.65562e-08	1.72067e-07
S1PR3	-0.807163	7.60341e-08	1.70976e-07
PIGL	0.654895	7.59387e-08	1.70789e-07
PCBP3	1.39291	7.54684e-08	1.69758e-07
DUSP2	0.639348	7.51497e-08	1.69123e-07
C5orf38	0.650781	7.24656e-08	1.6324e-07
CYP4F3	-0.882419	7.22306e-08	1.62762e-07
GOLGA8N	1.10508	6.80843e-08	1.53542e-07
INHA	1.37549	6.79327e-08	1.53226e-07
EEF1A2	-1.08571	6.37376e-08	1.43949e-07
C5orf56	1.62394	6.24393e-08	1.41084e-07
C15orf27	1.45063	6.02905e-08	1.36339e-07
ZNF396	1.22701	5.99909e-08	1.35705e-07
B3GNT9	1.27219	5.91272e-08	1.33903e-07
TCAF2	1.12385	5.42364e-08	1.22985e-07
CPT1B	1.18442	5.36357e-08	1.21663e-07
CYP2D7	0.916915	5.28652e-08	1.19993e-07
SNORA40	-0.585235	5.17701e-08	1.17564e-07
LINC00921	1.15141	4.88847e-08	1.1121e-07
MIR663B	2.41021	4.86495e-08	1.10711e-07
CD68	-0.67235	4.79925e-08	1.09251e-07
HOXC9	0.671394	4.76605e-08	1.08513e-07
KLRD1	0.761245	4.64894e-08	1.0595e-07
PYHIN1	1.24981	4.6275e-08	1.05495e-07
FGFR1	-0.626017	4.60202e-08	1.04966e-07
LCE1B	1.13814	4.59399e-08	1.048e-07
CYP26B1	-0.704232	4.53157e-08	1.03426e-07
OVOL2	1.03152	4.49865e-08	1.02691e-07
TBX2	0.950244	4.29123e-08	9.80682e-08
GCNT2	0.941531	4.27164e-08	9.76365e-08
PCDHGA9	1.37785	4.26045e-08	9.73966e-08
CXCL11	1.27196	4.24323e-08	9.70188e-08
FAM227B	0.781155	4.23402e-08	9.6824e-08
LINC00202-1	1.72995	3.85221e-08	8.83231e-08
ZNF554	0.734559	3.73791e-08	8.57585e-08
FAM41C	1.19509	3.64328e-08	8.36423e-08
ZNF385B	1.50369	3.59332e-08	8.25492e-08
DNASE1	0.701744	3.44296e-08	7.92248e-08
C17orf67	0.829363	3.3869e-08	7.79732e-08
RTN1	1.22219	3.37462e-08	7.77033e-08
MMD	-0.627994	3.34882e-08	7.71219e-08
TDRD6	1.10505	3.26144e-08	7.51837e-08
GRHL1	1.05883	3.08103e-08	7.11299e-08
RNF166	0.765873	3.07758e-08	7.10621e-08
TMEM232	1.16234	3.07238e-08	7.09536e-08
FER1L4	1.60553	2.85197e-08	6.59286e-08
ZNF713	0.763262	2.79735e-08	6.473e-08
KRT80	0.850875	2.60661e-08	6.03561e-08
LPAR1	-1.23587	2.5179e-08	5.83406e-08
MYH7B	1.02531	2.51355e-08	5.82494e-08
PLCD4	0.797792	2.48237e-08	5.75457e-08
ANGPTL1	1.38987	2.44875e-08	5.67947e-08
KLHL31	0.895952	2.12819e-08	4.95319e-08
GDF9	1.15997	2.09239e-08	4.87309e-08
ROR1-AS1	1.02117	1.97327e-08	4.59797e-08
CHSY3	0.886567	1.96574e-08	4.58117e-08
SNORD96A	-0.940264	1.93821e-08	4.51852e-08
CCDC183	1.18436	1.91749e-08	4.47244e-08
LOC100507487	0.728015	1.87633e-08	4.37934e-08
LINC00957	1.24023	1.84551e-08	4.30958e-08
ZSWIM4	0.716225	1.82295e-08	4.2583e-08
TLR1	0.746972	1.8161e-08	4.24371e-08
ZDHHC11	1.58456	1.73637e-08	4.0608e-08
LOC286437	0.713702	1.73084e-08	4.04922e-08
TBCA	-0.603069	1.72716e-08	4.04129e-08
TXNDC5	-0.860619	1.71485e-08	4.01316e-08
LOC101929199	0.853979	1.70754e-08	3.99738e-08
GOLGA8R	0.97028	1.69399e-08	3.9663e-08
SLC44A3	0.679594	1.6533e-08	3.87168e-08
NKX2-5	0.934781	1.65047e-08	3.8657e-08
LOC101928731	1.67487	1.62781e-08	3.81327e-08
RTKN2	-1.01487	1.61925e-08	3.79384e-08
SPDYE5	1.17562	1.61753e-08	3.79044e-08
GOLGA8S	0.917403	1.59442e-08	3.73693e-08
RNASEH1-AS1	-0.970555	1.51437e-08	3.55346e-08
ADAMTSL3	-1.60463	1.50778e-08	3.53858e-08
DFNB59	0.90403	1.49897e-08	3.5191e-08
GAD1	1.1015	1.4853e-08	3.48757e-08
HEPH	-0.970759	1.4466e-08	3.39843e-08
SEMA4G	1.39184	1.38241e-08	3.2498e-08
METTL1	-0.594247	1.37515e-08	3.23328e-08
FRAT1	1.04403	1.36537e-08	3.21137e-08
PCDHB12	0.987364	1.35503e-08	3.18757e-08
C12orf76	0.827651	1.31609e-08	3.09702e-08
C20orf96	1.65724	1.23748e-08	2.91594e-08
FUOM	-0.781415	1.18048e-08	2.78723e-08
P2RX5	-1.56077	1.13908e-08	2.69175e-08
C14orf80	-0.918117	1.12182e-08	2.65276e-08
LOC100049716	1.27571	1.08196e-08	2.55938e-08
SEMA6D	0.931877	1.07919e-08	2.55324e-08
VANGL2	0.980618	1.06976e-08	2.53179e-08
SPDYE8P	0.766594	1.0537e-08	2.49588e-08
NHS	-0.62548	1.03717e-08	2.45755e-08
WEE2-AS1	1.29921	1.00788e-08	2.38857e-08
SNORD8	0.698158	1.00728e-08	2.38754e-08
MCAM	-0.879526	1.00654e-08	2.38618e-08
PLEKHO1	0.896395	9.7055e-09	2.3036e-08
CPQ	0.671642	9.56975e-09	2.27176e-08
TTLL11	-0.825922	9.56524e-09	2.27108e-08
SMA4	0.616412	9.29052e-09	2.20772e-08
DLG4	0.916485	9.18773e-09	2.18366e-08
GPR153	-0.6399	9.07094e-09	2.15773e-08
EEF1E1	-0.66418	9.04168e-09	2.15114e-08
AQP3	1.08687	8.92967e-09	2.12485e-08
SLC9A3	1.33199	8.89632e-09	2.11727e-08
ACKR4	1.68961	8.89406e-09	2.11709e-08
PIGR	0.893027	8.7846e-09	2.09139e-08
IL22RA1	1.05855	8.40666e-09	2.00312e-08
CSNK2A3	-0.723403	8.3925e-09	2.00008e-08
LOC441081	1.07188	8.16986e-09	1.94802e-08
RAD54B	-0.677853	7.47778e-09	1.78664e-08
ARRDC3-AS1	0.767264	7.4288e-09	1.77524e-08
MAPK8IP2	1.89615	7.34562e-09	1.7564e-08
C21orf62	0.863203	7.29105e-09	1.74411e-08
PCDHGA4	1.39891	7.11496e-09	1.70256e-08
BOC	1.17393	7.02835e-09	1.68213e-08
LOC100294362	1.50274	6.89911e-09	1.65176e-08
NBR2	0.932936	6.89643e-09	1.65168e-08
NDUFA1	-0.613435	6.868e-09	1.64515e-08
RPP40	-0.67515	6.837e-09	1.63801e-08
ACADS	0.963577	6.7841e-09	1.62589e-08
PPP4R4	-1.0664	6.47615e-09	1.55368e-08
ESRG	0.892523	6.30127e-09	1.51302e-08
ZNRD1-AS1	0.943102	6.29224e-09	1.51111e-08
RAB36	-0.907182	6.24136e-09	1.49915e-08
RNF175	1.49236	5.97571e-09	1.43681e-08
BAMBI	-0.660803	5.87257e-09	1.41226e-08
PCDHGC5	1.83498	5.85419e-09	1.40808e-08
OR2A4	0.804038	5.83987e-09	1.40512e-08
PIGW	-0.61097	5.80513e-09	1.39719e-08
HPGD	0.991353	5.7777e-09	1.39111e-08
PPAP2C	-0.77854	5.74219e-09	1.3828e-08
SCARF1	1.08789	5.58927e-09	1.34667e-08
EGR4	1.09266	5.54739e-09	1.33681e-08
REPS2	0.657107	5.50975e-09	1.32796e-08
PLXDC1	1.84121	5.49255e-09	1.32405e-08
FAM86C1	-0.789321	5.14437e-09	1.24182e-08
LOC100506023	1.33976	5.00453e-09	1.20869e-08
LOC102723809	1.42167	4.75312e-09	1.14935e-08
IL32	0.977647	4.68211e-09	1.13257e-08
ZNF596	-0.842246	4.47274e-09	1.08324e-08
ZNF836	0.613068	4.43352e-09	1.07392e-08
CCDC58	-0.667129	4.28374e-09	1.03872e-08
RAB31	-0.862201	4.21028e-09	1.02179e-08
STARD8	-1.81371	4.01472e-09	9.75003e-09
INTS6-AS1	1.14921	3.84432e-09	9.34428e-09
DCST1	1.47885	3.75741e-09	9.13937e-09
DIO2	1.99193	3.57907e-09	8.71618e-09
LOC644919	1.17342	3.52275e-09	8.582e-09
NPIPB4	0.860596	3.44637e-09	8.39884e-09
CMYA5	1.4586	3.35339e-09	8.17508e-09
PIR	-0.657381	3.33774e-09	8.13835e-09
B3GNT7	1.90341	3.27347e-09	7.98581e-09
PCDHGB3	1.46762	3.19388e-09	7.79571e-09
PCDHB11	1.05236	3.16398e-09	7.72676e-09
FBLN5	1.10247	3.03956e-09	7.4294e-09
LINC01569	1.44731	3.0361e-09	7.42222e-09
TRAPPC6A	0.704507	2.98988e-09	7.31434e-09
TLR5	1.06908	2.96988e-09	7.26667e-09
ZNF695	-1.05314	2.94064e-09	7.19765e-09
SLC23A3	1.15804	2.92341e-09	7.15797e-09
AMY2A	1.56373	2.90729e-09	7.11973e-09
DNAH7	1.19241	2.89124e-09	7.08168e-09
ADAM20	1.60696	2.84134e-09	6.96066e-09
SAMSN1	2.01837	2.75286e-09	6.74863e-09
NGEF	-1.22015	2.72581e-09	6.68583e-09
MACROD1	0.605696	2.64715e-09	6.49516e-09
TMEM198	-1.167	2.64468e-09	6.49022e-09
TNRC6C-AS1	1.50438	2.4551e-09	6.03131e-09
WNT3	-1.47687	2.41891e-09	5.94448e-09
NLRP10	-1.37126	2.39638e-09	5.89015e-09
PCDHGC4	1.54674	2.39421e-09	5.88584e-09
STX11	1.58366	2.36316e-09	5.81054e-09
CFAP69	1.04306	2.28275e-09	5.61873e-09
NAP1L2	1.5897	2.27327e-09	5.59639e-09
GUCY1B2	1.94645	2.23675e-09	5.51326e-09
SLC22A18	0.590493	2.23447e-09	5.5086e-09
MX2	1.74827	2.13555e-09	5.27029e-09
PLCE1	1.19397	2.07282e-09	5.12179e-09
LOC284080	-0.863656	2.01737e-09	4.98742e-09
GEMIN2	-0.733713	1.93676e-09	4.79151e-09
ZNF70	0.7521	1.84482e-09	4.56807e-09
E2F8	-1.78169	1.82474e-09	4.52076e-09
TMEM47	0.767448	1.81687e-09	4.50284e-09
SUSD2	-1.15974	1.80321e-09	4.47056e-09
ERICH5	1.14775	1.76065e-09	4.36736e-09
WDR17	0.797723	1.70342e-09	4.22991e-09
ISM1	-1.22586	1.6969e-09	4.21447e-09
SMOC1	-1.75962	1.69009e-09	4.19827e-09
BORA	-0.737199	1.61884e-09	4.02485e-09
DICER1-AS1	0.991098	1.61581e-09	4.01803e-09
CD14	1.10757	1.57797e-09	3.92743e-09
FAM186B	1.22612	1.49522e-09	3.72544e-09
ZNF865	0.807728	1.49315e-09	3.72094e-09
SMAD7	-0.623917	1.49224e-09	3.71932e-09
CTAGE15	0.720963	1.41653e-09	3.53187e-09
LOC283335	-1.27754	1.40525e-09	3.50499e-09
CCDC148	1.61869	1.39135e-09	3.47157e-09
CCDC159	0.772749	1.37251e-09	3.42577e-09
SLC27A5	-0.822308	1.34821e-09	3.36633e-09
PDCD1LG2	-1.09509	1.3243e-09	3.30838e-09
SUV420H2	0.669309	1.30563e-09	3.26407e-09
FGL2	1.80913	1.27948e-09	3.20148e-09
FAAH2	0.751744	1.26248e-09	3.16127e-09
RAB11B	0.596962	1.24628e-09	3.12182e-09
CEMP1	1.03504	1.2406e-09	3.10871e-09
NFASC	-1.38647	1.22673e-09	3.07449e-09
MMP19	0.995248	1.22289e-09	3.06543e-09
PPIAL4G	-1.22161	1.18785e-09	2.97865e-09
PMS2P9	0.809434	1.15148e-09	2.89003e-09
EHD2	0.700192	1.15095e-09	2.88922e-09
MDK	1.80836	1.15054e-09	2.8887e-09
ABCD1	0.795886	1.13503e-09	2.85027e-09
TTC28	1.66503	1.12318e-09	2.82103e-09
SLC19A1	-0.671302	1.11441e-09	2.80045e-09
ADORA1	-1.86167	1.11459e-09	2.80045e-09
EIF5AL1	-1.67401	1.11361e-09	2.79898e-09
PUS1	-0.614503	1.10706e-09	2.78304e-09
VWDE	0.673996	1.09808e-09	2.76145e-09
HEATR4	1.14111	1.08152e-09	2.72028e-09
FAM89A	-0.625577	1.07985e-09	2.71657e-09
KIAA1958	0.748973	1.06369e-09	2.67688e-09
UBE2Q2P2	1.0768	1.03804e-09	2.6128e-09
STRIP2	0.586501	1.03534e-09	2.60646e-09
LBH	1.70385	1.03478e-09	2.60554e-09
ZNF815P	1.46936	1.02515e-09	2.5822e-09
ZSCAN22	0.607773	9.65521e-10	2.4342e-09
LOC100505658	1.4136	9.43476e-10	2.37947e-09
CD3EAP	-0.729519	9.28626e-10	2.34329e-09
EVA1B	1.24393	9.22473e-10	2.32818e-09
LOC728752	0.712174	9.18183e-10	2.31777e-09
FLJ10038	0.751794	9.15148e-10	2.31052e-09
XKR9	0.987671	9.09465e-10	2.29742e-09
CTAGE9	0.618237	9.05233e-10	2.28755e-09
LINC01125	1.69255	8.69514e-10	2.20006e-09
CSRNP3	-1.9294	8.66157e-10	2.19196e-09
PWWP2B	0.648071	8.04232e-10	2.03782e-09
SEMA4D	0.791957	7.93644e-10	2.01209e-09
EPHA10	0.860116	7.89561e-10	2.00246e-09
SLC2A11	0.596758	7.78772e-10	1.97581e-09
DHDH	1.69529	7.77762e-10	1.97396e-09
SCARNA9L	-0.710589	7.68844e-10	1.95204e-09
IER5L	-0.740154	7.51915e-10	1.90974e-09
AKR1B10	0.813229	7.27629e-10	1.84873e-09
MRGPRX3	-0.84319	7.25401e-10	1.8434e-09
SHF	1.27078	7.09024e-10	1.80211e-09
LOC553103	0.822446	7.04843e-10	1.79246e-09
CACNB2	0.887568	6.96349e-10	1.77118e-09
SNORD89	0.633632	6.95145e-10	1.76844e-09
FLJ46906	-1.22582	6.87767e-10	1.75031e-09
MYOM1	1.29964	6.85285e-10	1.74431e-09
RAMP1	0.656258	6.46908e-10	1.64872e-09
IKZF4	1.62355	6.36073e-10	1.62199e-09
SLC25A25-AS1	1.13486	6.29711e-10	1.60635e-09
NUDT8	-1.08772	6.29079e-10	1.60503e-09
ADAM20P1	1.66318	6.18918e-10	1.57939e-09
FMO5	0.98992	5.81212e-10	1.48669e-09
MSTN	1.98896	5.75422e-10	1.47241e-09
VWCE	1.71335	5.67479e-10	1.45288e-09
FMO4	0.912535	5.65917e-10	1.44915e-09
ANP32A-IT1	1.5446	5.64632e-10	1.44612e-09
GLIPR1L2	0.999612	5.52643e-10	1.41619e-09
CACNA1D	0.681083	5.41951e-10	1.38955e-09
ARVCF	0.808073	5.40782e-10	1.38681e-09
LOC100506127	0.752264	5.40609e-10	1.38662e-09
LOC100128288	1.29713	5.36885e-10	1.37808e-09
APOE	1.46306	5.27056e-10	1.35384e-09
KIAA0895L	-0.605622	5.26879e-10	1.35363e-09
C2CD2L	0.585033	5.24322e-10	1.34731e-09
LOC101927136	-0.612522	5.13011e-10	1.31849e-09
ZBTB26	0.826045	5.08867e-10	1.30855e-09
LOC389765	1.09556	5.07085e-10	1.30421e-09
GSN-AS1	1.21314	5.06592e-10	1.30318e-09
PHOSPHO2	1.13096	5.04772e-10	1.29874e-09
GALK1	1.17425	5.03171e-10	1.29499e-09
RMI2	-1.07728	5.03221e-10	1.29499e-09
CCDC12	-0.608542	4.89999e-10	1.26189e-09
TRAF3IP2-AS1	0.881828	4.85807e-10	1.25132e-09
SORBS2	0.661409	4.74482e-10	1.2226e-09
ITGA7	1.59073	4.72939e-10	1.21885e-09
HLA-J	1.5167	4.70747e-10	1.21364e-09
MMP2	-1.79401	4.69274e-10	1.21007e-09
IL11RA	0.8266	4.5374e-10	1.17109e-09
ALPK3	2.07195	4.31036e-10	1.1129e-09
MIS18A	-0.864666	4.2766e-10	1.10439e-09
HIST1H4L	-0.954218	4.24319e-10	1.09596e-09
DHRS9	1.23836	4.219e-10	1.08991e-09
BDNF-AS	1.32118	4.21106e-10	1.08806e-09
RNF207	0.685166	4.05648e-10	1.0489e-09
SUFU	0.638923	3.99753e-10	1.03384e-09
NOD2	0.775743	3.96558e-10	1.02615e-09
CRIPAK	0.941272	3.84752e-10	9.96519e-10
GPR39	-0.812711	3.69425e-10	9.57706e-10
CDKN2C	0.694205	3.60145e-10	9.34856e-10
MAPT	1.20368	3.43363e-10	8.92783e-10
YPEL2	0.601668	3.42173e-10	8.89852e-10
LINC00910	1.37091	3.27822e-10	8.53481e-10
GPX3	-1.10994	3.2607e-10	8.49234e-10
AKAP3	1.82821	3.23197e-10	8.4191e-10
DTNBP1	0.872387	3.11368e-10	8.11699e-10
ACYP2	-0.862748	3.03566e-10	7.91947e-10
A1BG	1.48483	2.97348e-10	7.76015e-10
GOLGA8J	0.91662	2.95585e-10	7.71556e-10
ADAMTSL4-AS1	0.925209	2.95346e-10	7.71077e-10
RORA	0.731301	2.88785e-10	7.5423e-10
DDAH1	-0.693575	2.84325e-10	7.42995e-10
ANKRD23	0.983865	2.77466e-10	7.25342e-10
LOC81691	-0.965312	2.71463e-10	7.10179e-10
ARHGEF26-AS1	0.672515	2.64274e-10	6.91631e-10
KCNJ14	1.2561	2.61168e-10	6.83885e-10
QPCTL	-0.618587	2.60903e-10	6.83318e-10
MICB	-0.621695	2.57629e-10	6.74995e-10
EXOG	-0.710141	2.5632e-10	6.71815e-10
FAM161A	0.791389	2.5212e-10	6.60932e-10
SAC3D1	-0.653076	2.45883e-10	6.44701e-10
EEF2KMT	-0.762548	2.42415e-10	6.35966e-10
STPG2	1.73381	2.38869e-10	6.2678e-10
FAM161B	0.770609	2.32832e-10	6.11168e-10
CKMT2-AS1	0.763349	2.3151e-10	6.07862e-10
RPA3	-0.616581	2.2967e-10	6.03207e-10
ZNF493	0.593159	2.26772e-10	5.95707e-10
COX16	-0.794003	2.24477e-10	5.89898e-10
TTC22	0.765529	2.20851e-10	5.80806e-10
METTL21B	0.632059	2.17366e-10	5.71856e-10
TRPV1	0.935364	2.1288e-10	5.60473e-10
SLC25A21-AS1	0.97491	2.11193e-10	5.56195e-10
FUT3	-1.05191	2.04105e-10	5.38077e-10
HAUS1	-0.618743	2.0296e-10	5.3526e-10
BRCAT54	1.33195	1.99795e-10	5.27012e-10
SERPINF2	1.33957	1.99177e-10	5.25579e-10
PTPRO	-1.8689	1.96516e-10	5.18656e-10
MRS2P2	1.43656	1.95351e-10	5.15775e-10
LOC100507387	2.18877	1.88113e-10	4.97041e-10
ADGRE2	-1.30502	1.85656e-10	4.9064e-10
BCL11A	0.802169	1.81191e-10	4.7911e-10
GMDS	-0.683913	1.77586e-10	4.69755e-10
BLNK	0.697917	1.76876e-10	4.67966e-10
CLDN23	0.952388	1.69642e-10	4.49165e-10
FAM98C	0.703186	1.68901e-10	4.47287e-10
TUBD1	0.74784	1.67357e-10	4.43367e-10
NUAK2	-0.684191	1.65941e-10	4.39864e-10
EYS	0.66153	1.59777e-10	4.23926e-10
C11orf91	-2.00831	1.59239e-10	4.22579e-10
PRR12	1.23747	1.58709e-10	4.21251e-10
PIGZ	0.883057	1.57581e-10	4.18338e-10
AMIGO3	0.848428	1.54864e-10	4.11202e-10
DYRK4	-0.65847	1.53448e-10	4.07519e-10
RFTN1	-0.765811	1.43865e-10	3.82795e-10
TEX9	0.606421	1.36168e-10	3.62795e-10
PIK3C2G	-0.616349	1.35902e-10	3.62155e-10
ACP5	1.36646	1.33499e-10	3.55819e-10
FNDC4	0.959709	1.3216e-10	3.52384e-10
CRMP1	0.819287	1.28652e-10	3.43162e-10
LINC00663	0.968541	1.26814e-10	3.38323e-10
DAPK2	0.74297	1.26008e-10	3.36236e-10
MAK	1.27837	1.22256e-10	3.26473e-10
GNRHR2	0.720392	1.1888e-10	3.17579e-10
COL4A3	1.16295	1.15054e-10	3.07475e-10
CA11	0.676547	1.14856e-10	3.07006e-10
TMEM61	1.56971	1.09687e-10	2.93301e-10
BNC2	1.69112	1.05992e-10	2.83583e-10
IDI2-AS1	-1.44288	1.00471e-10	2.69221e-10
TMC6	0.656785	9.83739e-11	2.63653e-10
MTFP1	-0.689487	9.56058e-11	2.56381e-10
PCDHGA5	2.15547	9.48358e-11	2.54364e-10
CCDC109B	-0.673343	9.26098e-11	2.48489e-10
LOC339803	-0.6386	8.82236e-11	2.36947e-10
GLUD1P3	1.06035	8.78688e-11	2.36039e-10
LINC01359	2.13487	8.78313e-11	2.35984e-10
GBP1P1	1.96659	8.72164e-11	2.34376e-10
REEP2	1.45608	8.53285e-11	2.29479e-10
ANKRD9	1.02647	8.52209e-11	2.29234e-10
MYCL	1.62173	8.51543e-11	2.29098e-10
MIR663A	2.44212	8.27074e-11	2.22771e-10
EFCAB7	0.613279	7.93398e-11	2.13783e-10
ZBTB42	0.952341	7.71685e-11	2.08012e-10
C19orf54	1.02394	7.44679e-11	2.00771e-10
MPV17L2	-0.742828	7.38104e-11	1.99075e-10
PCP2	1.64305	6.61034e-11	1.78529e-10
LOC100129917	0.985978	6.5647e-11	1.7733e-10
DCLK1	-1.31361	6.53407e-11	1.76605e-10
LINC01089	0.713232	6.28712e-11	1.70029e-10
NRM	-0.99046	6.26638e-11	1.695e-10
SNX10	-0.781299	5.85018e-11	1.58304e-10
HAUS7	-0.842854	5.43007e-11	1.47106e-10
ALDH1L1	0.988851	5.25085e-11	1.42333e-10
ADAM12	-1.73939	5.14849e-11	1.39612e-10
NUTM2B	0.907193	5.038e-11	1.36643e-10
CCDC163P	1.03046	4.96322e-11	1.34641e-10
STRA13	-0.920654	4.93155e-11	1.33859e-10
LINC01057	1.00711	4.719e-11	1.28189e-10
FAM201A	0.800604	4.69821e-11	1.27649e-10
KIAA1549L	-1.86369	4.6944e-11	1.2757e-10
PHTF1	-0.708252	4.54892e-11	1.23737e-10
PLA2G4F	1.50852	4.5026e-11	1.22524e-10
C5	-0.617012	4.49608e-11	1.2237e-10
SOX7	-0.809591	4.45853e-11	1.21396e-10
LRRN3	0.92656	4.44974e-11	1.21203e-10
FPR1	1.8723	4.19151e-11	1.14303e-10
LYPLAL1-AS1	1.59388	4.0517e-11	1.10512e-10
THAP9	0.674216	4.03975e-11	1.10207e-10
YPEL1	1.40488	3.90963e-11	1.06782e-10
C4orf46	-0.641472	3.81657e-11	1.04281e-10
ENG	0.613301	3.76816e-11	1.02978e-10
GOLGA6L9	0.71675	3.67974e-11	1.00621e-10
CD163L1	-1.45113	3.67397e-11	1.00483e-10
LINC00842	-0.634216	3.65493e-11	9.99813e-11
AATBC	1.18352	3.597e-11	9.84733e-11
GLDC	-1.98521	3.59318e-11	9.83879e-11
MRPL48	-0.675312	3.49735e-11	9.58576e-11
HES4	0.807337	3.44362e-11	9.44958e-11
SIDT1	2.19375	3.41808e-11	9.38316e-11
CAPS2	1.11525	3.41243e-11	9.36948e-11
PCBP1-AS1	0.747263	3.06616e-11	8.43195e-11
SLC9C1	1.65745	2.96211e-11	8.1538e-11
FOXD2-AS1	0.978005	2.86892e-11	7.89883e-11
FZD2	0.819095	2.71282e-11	7.47784e-11
DNAJC27	0.736526	2.54889e-11	7.0329e-11
LGALS9	2.22093	2.4143e-11	6.67202e-11
ISG20	1.00256	2.26337e-11	6.26111e-11
LINC00514	-2.36788	2.24398e-11	6.20868e-11
ZNF213	0.632434	2.22205e-11	6.14922e-11
MAMDC4	0.604291	2.2033e-11	6.09972e-11
C21orf58	-0.974549	2.14973e-11	5.95615e-11
B3GNT4	1.08738	2.02208e-11	5.60911e-11
ATF7IP2	0.837932	1.85897e-11	5.16073e-11
ABCC9	0.713661	1.78053e-11	4.94787e-11
AATK	0.950317	1.77162e-11	4.92408e-11
ABAT	-0.985825	1.73157e-11	4.81372e-11
DPYSL3	-0.610086	1.65899e-11	4.61837e-11
ZNF44	0.739001	1.63469e-11	4.55161e-11
FAM122B	0.676591	1.62776e-11	4.53323e-11
BISPR	1.04028	1.61918e-11	4.51111e-11
LOC101926889	0.799307	1.60062e-11	4.46118e-11
PFDN6	-0.601225	1.57696e-11	4.39611e-11
LRIF1	-0.619965	1.56769e-11	4.37115e-11
NLGN3	2.07035	1.54618e-11	4.31289e-11
GMPR	0.932929	1.51392e-11	4.22543e-11
FN3KRP	-0.603136	1.47203e-11	4.11014e-11
WISP1	-1.34297	1.46972e-11	4.10452e-11
CRB1	2.26776	1.398e-11	3.905e-11
EGLN3	-1.2885	1.38385e-11	3.86701e-11
ARHGEF26	0.882897	1.37077e-11	3.83273e-11
SPAG1	-0.6098	1.36078e-11	3.80556e-11
FAM213B	-0.629843	1.31031e-11	3.66517e-11
MYO16	1.10151	1.2754e-11	3.56964e-11
PPM1L	1.16498	1.22837e-11	3.43869e-11
MTMR9LP	2.09578	1.19695e-11	3.35343e-11
LDAH	-0.644861	1.16077e-11	3.254e-11
LOC100272216	1.02974	1.09771e-11	3.07969e-11
LOC101928600	0.791718	1.09635e-11	3.07648e-11
C9orf85	-0.919224	1.07412e-11	3.01532e-11
TPTE2P1	1.39526	1.06945e-11	3.00281e-11
AIF1L	-0.990579	1.0688e-11	3.00159e-11
C7orf13	1.1555	1.06825e-11	3.00064e-11
STS	-0.864477	1.01641e-11	2.85847e-11
MXRA8	-0.773208	9.99509e-12	2.8115e-11
SLC43A1	0.94673	8.52188e-12	2.40669e-11
TMEFF2	1.29954	8.34559e-12	2.35839e-11
SMAD9	0.919081	7.97352e-12	2.25461e-11
SPX	-1.36663	7.79695e-12	2.20557e-11
LRP2BP	1.2011	7.6436e-12	2.16306e-11
TMEM102	-0.614487	7.57846e-12	2.1455e-11
CCL5	0.855853	7.31841e-12	2.07355e-11
RAD51B	0.667924	6.89607e-12	1.95744e-11
IFI30	0.5936	6.79926e-12	1.93054e-11
LOC100507065	-1.86881	6.65551e-12	1.89108e-11
POT1-AS1	1.75242	6.64229e-12	1.8877e-11
CBLB	0.585703	6.58728e-12	1.87321e-11
SNHG4	-0.776855	6.25143e-12	1.77915e-11
PROSER1	0.673827	6.2079e-12	1.76712e-11
ZNF707	0.69689	5.90852e-12	1.68402e-11
PGM2L1	0.787491	5.88844e-12	1.67891e-11
PLCB1	-1.39436	5.87514e-12	1.67545e-11
C12orf54	-2.35526	5.75593e-12	1.64179e-11
OVGP1	1.07113	5.52104e-12	1.57608e-11
QRICH2	1.3534	5.35096e-12	1.52815e-11
ATP8B3	-1.26172	5.3041e-12	1.51507e-11
EFNB3	0.945133	5.14702e-12	1.4708e-11
PDE5A	0.607285	4.88468e-12	1.39698e-11
HLF	1.83111	4.87064e-12	1.39324e-11
ABHD8	0.894881	4.72662e-12	1.35315e-11
DPY19L2P2	0.735241	4.54388e-12	1.3027e-11
ZSCAN31	0.677631	4.39639e-12	1.26196e-11
MMP15	0.938117	4.36552e-12	1.25361e-11
MYEOV2	-0.61229	4.17058e-12	1.19935e-11
MIR29C	1.36157	4.07758e-12	1.17333e-11
PRDM8	-1.55053	3.92556e-12	1.13005e-11
KCNC4	-1.25528	3.77152e-12	1.08637e-11
SLC35F3	-0.781996	3.7071e-12	1.06892e-11
SNCG	-0.637146	3.52719e-12	1.01746e-11
GNAZ	-2.20502	3.464e-12	9.99643e-12
CCDC142	0.613056	3.42479e-12	9.8914e-12
ID2	1.60674	3.35313e-12	9.68643e-12
DNA2	-0.719865	3.31499e-12	9.5802e-12
CHMP3	-1.10064	3.15461e-12	9.12423e-12
ZNF711	-1.24592	3.07206e-12	8.8873e-12
LAMB2P1	1.85925	3.02901e-12	8.76637e-12
C16orf91	-0.793378	2.99741e-12	8.67671e-12
COL10A1	1.22743	2.7855e-12	8.07161e-12
SLITRK4	1.40671	2.77734e-12	8.04964e-12
SMOX	-0.871906	2.75441e-12	7.98649e-12
PCDHB10	0.909037	2.74791e-12	7.96927e-12
APOL4	0.920918	2.74387e-12	7.95922e-12
PAPPA	2.06913	2.73382e-12	7.9317e-12
MTRNR2L9	1.26125	2.66667e-12	7.74168e-12
KMT2D	0.796242	2.47428e-12	7.18612e-12
CCDC149	0.823728	2.44643e-12	7.10817e-12
LMNTD2	0.941731	2.41949e-12	7.03135e-12
STBD1	1.10094	2.33096e-12	6.7783e-12
FAM216A	-0.793817	2.32624e-12	6.76599e-12
TMEM9B-AS1	1.1188	2.28054e-12	6.63719e-12
JMJD7	1.05647	2.26721e-12	6.59976e-12
LZTS1	-1.86772	2.1128e-12	6.1541e-12
KCNJ16	2.31101	1.91364e-12	5.58095e-12
TRIM69	1.7411	1.86611e-12	5.44348e-12
CRTC1	0.76426	1.86274e-12	5.43477e-12
KCND1	1.91152	1.83387e-12	5.35389e-12
EPHA6	2.04061	1.77494e-12	5.18617e-12
BEND3P3	0.742786	1.63662e-12	4.78699e-12
GAB3	-1.08782	1.60004e-12	4.68095e-12
INAFM2	-0.623895	1.59766e-12	4.67497e-12
FA2H	1.81843	1.59295e-12	4.66217e-12
CCL20	-0.673164	1.50041e-12	4.395e-12
LINC00598	1.81424	1.49578e-12	4.38234e-12
NAGK	0.66022	1.48197e-12	4.3428e-12
FKBP9P1	-0.957422	1.4336e-12	4.20368e-12
CRTC2	0.612008	1.4239e-12	4.17699e-12
FIBIN	1.26483	1.37369e-12	4.03224e-12
LVRN	2.01999	1.34199e-12	3.94166e-12
STAC2	1.26162	1.30327e-12	3.82953e-12
TMEM42	0.723001	1.30239e-12	3.82856e-12
C4orf33	0.636331	1.29164e-12	3.79853e-12
INSIG2	0.646124	1.27655e-12	3.75574e-12
PEX11A	0.727113	1.25241e-12	3.68548e-12
LINC01279	1.31484	1.20471e-12	3.54735e-12
FHDC1	-0.591962	1.17493e-12	3.46113e-12
DNAJC27-AS1	1.93898	1.16708e-12	3.4387e-12
RPP38	-0.586088	1.1375e-12	3.35367e-12
CYP39A1	0.802224	1.12592e-12	3.32094e-12
CARD8	0.622147	1.10626e-12	3.26501e-12
PCDHB8	1.78397	9.87912e-13	2.92124e-12
HCG11	-1.40875	9.8319e-13	2.9079e-12
ZNF385C	2.59795	9.28124e-13	2.74735e-12
ZMYM6NB	0.651307	9.16983e-13	2.71609e-12
C17orf51	-0.628134	9.09754e-13	2.69582e-12
CROCCP3	0.761228	8.84712e-13	2.62383e-12
MIR29B2	1.95164	8.77901e-13	2.60418e-12
TMEM229B	1.33777	8.39905e-13	2.49252e-12
RYR1	1.47287	7.91337e-13	2.35088e-12
SEMA6C	1.6842	7.84774e-13	2.33188e-12
ANO1	-2.50034	7.3903e-13	2.19735e-12
ACCS	0.790946	7.33359e-13	2.18095e-12
ZFHX2	1.44896	7.25099e-13	2.15684e-12
FSTL4	-2.36736	6.40436e-13	1.91068e-12
IPO5P1	0.888988	6.37908e-13	1.90354e-12
TMPRSS3	1.27565	6.33437e-13	1.89061e-12
ZNF708	0.646037	6.25799e-13	1.8686e-12
S100A4	0.618404	6.21866e-13	1.85726e-12
LOC101928118	1.14241	6.18775e-13	1.84842e-12
CYP4Z2P	2.3504	6.12388e-13	1.83012e-12
CACFD1	0.997307	5.53237e-13	1.65688e-12
NAF1	0.692088	5.33551e-13	1.59894e-12
GOLT1A	1.25171	5.31273e-13	1.59246e-12
MECR	-0.608045	5.18512e-13	1.5552e-12
EDN2	2.20272	5.03583e-13	1.51139e-12
RTN2	-1.00699	4.73141e-13	1.42064e-12
C1orf115	0.77545	4.5862e-13	1.37822e-12
ZBED6CL	0.899496	4.52009e-13	1.35864e-12
MFAP3L	0.610472	4.50879e-13	1.35554e-12
FREM2	1.73226	4.4458e-13	1.33717e-12
MACROD2	1.12584	3.93186e-13	1.18437e-12
SMARCA1	0.864109	3.68378e-13	1.11036e-12
PRRT3	1.14946	3.57545e-13	1.0784e-12
LRRC37A3	0.801398	3.55261e-13	1.07198e-12
GABPB2	0.705737	3.3485e-13	1.01126e-12
HSD11B1L	0.901541	3.34748e-13	1.01116e-12
ERCC8	-0.781918	3.18916e-13	9.63759e-13
SERPINI1	0.872338	3.16849e-13	9.57718e-13
NIPSNAP3B	2.01782	3.14903e-13	9.52041e-13
SPHK1	-1.13907	3.06736e-13	9.27749e-13
ABHD16B	1.23182	3.03826e-13	9.19146e-13
POLR2I	-0.615643	3.03095e-13	9.17131e-13
MGC57346	0.71234	2.82145e-13	8.54661e-13
HEXIM2	0.753748	2.76176e-13	8.36943e-13
THAP8	1.18526	2.72379e-13	8.25792e-13
PXYLP1	0.672142	2.60889e-13	7.913e-13
RNMTL1	-0.595508	2.56444e-13	7.77986e-13
MPHOSPH6	-0.615495	2.56187e-13	7.77374e-13
LINC00969	1.33935	2.51152e-13	7.6226e-13
PLCL2	0.91061	2.41784e-13	7.34305e-13
LOC100130476	-0.786458	2.40363e-13	7.30146e-13
GATSL3	1.10482	2.30137e-13	6.99842e-13
LOC101928137	0.728506	2.20941e-13	6.72459e-13
PCED1B	-1.26652	2.10041e-13	6.39841e-13
TSPAN13	-0.683785	2.09996e-13	6.39841e-13
PET100	-0.746728	2.04228e-13	6.22538e-13
GSTA4	0.769064	1.94301e-13	5.93053e-13
SLC25A27	0.652036	1.93152e-13	5.89674e-13
SCEL	-1.08218	1.92998e-13	5.89332e-13
YPEL4	1.59266	1.87174e-13	5.71921e-13
CCDC69	1.52368	1.82061e-13	5.5642e-13
CDON	1.05887	1.81225e-13	5.53985e-13
MFSD4	0.960888	1.80792e-13	5.52782e-13
TENM1	-1.3235	1.6757e-13	5.13361e-13
FAM49A	0.9623	1.64598e-13	5.04587e-13
HCN2	-1.84699	1.63802e-13	5.02367e-13
WHAMMP3	0.803984	1.56475e-13	4.80421e-13
TCF7	1.29425	1.50777e-13	4.63334e-13
SFMBT2	0.927118	1.47614e-13	4.53812e-13
SNX16	0.802127	1.41556e-13	4.35569e-13
POSTN	1.33789	1.40051e-13	4.31128e-13
FAM19A2	1.05452	1.3888e-13	4.27617e-13
PTPMT1	-0.725444	1.36673e-13	4.20923e-13
LOC440300	0.622499	1.24297e-13	3.83303e-13
MST1P2	0.715254	1.23309e-13	3.80339e-13
FAM184A	1.10273	1.21268e-13	3.74293e-13
GLRB	0.960108	1.15825e-13	3.57806e-13
NID1	1.64376	1.07928e-13	3.33558e-13
XXYLT1	-0.715308	1.07522e-13	3.32377e-13
FYN	-0.595887	1.04632e-13	3.23515e-13
MKRN2OS	1.16473	1.03589e-13	3.20361e-13
ADAM19	-1.44408	1.00148e-13	3.09856e-13
PARM1	1.36823	9.66693e-14	2.99225e-13
ZNF417	0.590494	8.85944e-14	2.74594e-13
TMEM70	-0.658128	8.67355e-14	2.69011e-13
SLC47A2	0.671539	8.45512e-14	2.62294e-13
FAM43A	0.863689	8.2033e-14	2.54651e-13
FLJ42627	0.885971	7.69278e-14	2.39068e-13
DCAF4	-0.58745	7.07224e-14	2.20076e-13
CPEB3	0.966091	6.44167e-14	2.00543e-13
POP7	-0.614218	6.00685e-14	1.87214e-13
ANOS1	-2.66947	5.52102e-14	1.72225e-13
MORN4	0.730175	5.39404e-14	1.68376e-13
CBX2	-0.678604	5.2067e-14	1.62637e-13
SHB	-0.717732	4.92082e-14	1.53878e-13
DLEU2	1.11298	4.80807e-14	1.50386e-13
ST7-AS1	1.5512	4.68009e-14	1.46416e-13
GLUD2	-1.26995	4.54283e-14	1.42217e-13
KSR1	1.37496	4.49547e-14	1.40766e-13
SHC3	1.72843	4.40031e-14	1.37848e-13
ZNRD1	-0.70799	4.29613e-14	1.34644e-13
CERCAM	1.25113	4.27513e-14	1.34016e-13
CHRM3	0.940314	4.2008e-14	1.31715e-13
ST6GALNAC4	-0.794693	4.02969e-14	1.26435e-13
PANX2	1.7102	4.02416e-14	1.26292e-13
SEZ6L2	0.802735	3.89752e-14	1.22397e-13
TCP11L2	0.663621	3.73573e-14	1.17422e-13
USP49	0.623831	3.46201e-14	1.08965e-13
TLCD1	-0.74899	3.44433e-14	1.08433e-13
CNKSR1	0.621433	3.24777e-14	1.02359e-13
SPDYE6	1.31226	3.09364e-14	9.75675e-14
RAG1	1.33751	3.0095e-14	9.50422e-14
IFT52	-0.595382	2.94854e-14	9.31382e-14
BNIP1	-0.90202	2.89036e-14	9.13824e-14
LINC01003	1.24052	2.86592e-14	9.06302e-14
HLA-L	1.05298	2.77352e-14	8.7748e-14
SLC27A6	1.38168	2.68568e-14	8.50264e-14
BAG2	-0.755221	2.58836e-14	8.19637e-14
GLTSCR1	1.74287	2.49689e-14	7.91565e-14
PTRHD1	-0.952805	2.47308e-14	7.84195e-14
HIST1H3I	-1.11591	2.47089e-14	7.83679e-14
ALOXE3	-0.946937	2.37078e-14	7.52266e-14
LIN9	-0.683287	2.26639e-14	7.19632e-14
DET1	1.08195	2.26055e-14	7.17939e-14
HIST1H2AK	-1.19159	2.1864e-14	6.94546e-14
PRICKLE1	-0.647461	2.17658e-14	6.91583e-14
THAP7	0.615005	2.15466e-14	6.84774e-14
ELL3	0.881173	1.91174e-14	6.08676e-14
LOC101926935	1.3806	1.70954e-14	5.45289e-14
WDSUB1	0.721773	1.66003e-14	5.29735e-14
HABP4	0.745275	1.6391e-14	5.23415e-14
C15orf62	1.24417	1.62008e-14	5.17458e-14
LAT2	-1.02486	1.58507e-14	5.06392e-14
POLA2	-0.713355	1.51365e-14	4.84236e-14
PER2	0.603133	1.46654e-14	4.69273e-14
TLR2	-1.42911	1.38397e-14	4.43055e-14
SLC4A5	-0.696795	1.28297e-14	4.10908e-14
VSIG10L	1.75452	1.28262e-14	4.10889e-14
MAST1	2.77479	1.20169e-14	3.85314e-14
DLC1	-0.723074	1.14657e-14	3.67894e-14
TCTN2	0.706571	1.13948e-14	3.65786e-14
SLC12A7	1.30949	1.1136e-14	3.57644e-14
VAMP1	1.06904	1.06848e-14	3.43466e-14
FAM13A-AS1	1.17054	1.0479e-14	3.37081e-14
FTX	0.824584	1.04128e-14	3.35108e-14
NAA38	-0.592558	9.87311e-15	3.17884e-14
COMMD9	-0.628486	9.12747e-15	2.94147e-14
CREB5	-0.901789	8.39874e-15	2.71099e-14
LINC00894	0.918187	8.14041e-15	2.6282e-14
RPL41	-0.675353	7.47039e-15	2.41411e-14
ZNF750	1.18259	7.1007e-15	2.29729e-14
BAHCC1	0.809981	6.94201e-15	2.24646e-14
SLC9B2	-0.626616	6.89331e-15	2.23122e-14
ZNF138	0.744604	6.77459e-15	2.1933e-14
HLA-G	1.77729	6.45323e-15	2.09022e-14
STX18	-0.586574	5.51751e-15	1.7921e-14
LOC643406	0.708839	5.51547e-15	1.79186e-14
RIMS2	-2.44626	5.24918e-15	1.70653e-14
TNIK	0.640886	4.99714e-15	1.62648e-14
TEC	1.04621	4.98563e-15	1.62311e-14
CMTM7	-0.841052	4.59365e-15	1.49654e-14
OAF	-0.903211	4.50284e-15	1.46798e-14
FGFR2	0.675091	4.44855e-15	1.45095e-14
LINC00504	0.790287	4.41035e-15	1.43883e-14
LOC645513	1.02825	4.25063e-15	1.38737e-14
TFB1M	-0.724108	4.21479e-15	1.37599e-14
CAP2	-0.973127	4.14923e-15	1.35521e-14
DNPH1	-0.659232	3.77734e-15	1.23605e-14
CCDC102B	1.96295	3.76084e-15	1.23094e-14
MAGOH	-0.767514	3.33063e-15	1.0914e-14
LOC101927040	-2.55325	3.17048e-15	1.04014e-14
ECM2	-0.734481	3.15642e-15	1.03601e-14
TBKBP1	1.71351	3.15299e-15	1.03513e-14
PLSCR4	0.71979	3.07792e-15	1.01096e-14
GINS3	-0.996708	2.81227e-15	9.2457e-15
CSRP2	1.01277	2.79581e-15	9.19373e-15
EXTL2	-0.642145	2.79242e-15	9.18472e-15
IL18R1	1.49778	2.68773e-15	8.85076e-15
PRICKLE2	-0.597595	2.62191e-15	8.63809e-15
CCDC183-AS1	1.65646	2.46991e-15	8.14879e-15
GJA3	-0.743133	2.45377e-15	8.09786e-15
ZDHHC2	-0.917305	2.43058e-15	8.0247e-15
KREMEN2	-2.13138	2.38592e-15	7.88097e-15
ACTA2	0.728658	2.33525e-15	7.7154e-15
TMEM256	-1.0816	2.29813e-15	7.59454e-15
CLDN15	1.19138	2.08623e-15	6.90243e-15
LINC00963	0.71059	2.03399e-15	6.73117e-15
PATL2	2.76031	1.98694e-15	6.577e-15
ARL2	-0.608895	1.9764e-15	6.54367e-15
SLC15A2	1.47772	1.93523e-15	6.41344e-15
KBTBD3	1.11074	1.92221e-15	6.37329e-15
POFUT2	0.62016	1.86626e-15	6.18923e-15
PBX1	0.607532	1.86112e-15	6.17367e-15
RSPO2	2.91451	1.85599e-15	6.15808e-15
FAM132B	-1.87627	1.77489e-15	5.8904e-15
RPSAP52	-1.67836	1.75558e-15	5.8277e-15
TMEM18	-0.653769	1.74983e-15	5.80997e-15
MAP3K10	0.741375	1.74791e-15	5.80498e-15
ANO8	0.777079	1.70829e-15	5.67608e-15
C22orf39	0.724077	1.68715e-15	5.60718e-15
RTP4	2.65594	1.56408e-15	5.20431e-15
SFT2D1	-0.713741	1.30136e-15	4.33529e-15
ORC5	-0.698165	1.29556e-15	4.31699e-15
OPN3	-0.708678	1.2928e-15	4.30882e-15
CCDC101	0.694768	1.28988e-15	4.30012e-15
CWC27	-0.621888	1.23291e-15	4.11313e-15
ZNF668	-0.802978	1.2104e-15	4.03898e-15
ZFP41	0.593997	1.20865e-15	4.03412e-15
NNT-AS1	0.737571	1.11058e-15	3.71384e-15
LOC100505915	0.701729	1.10275e-15	3.68943e-15
AIMP2	-0.609158	1.07711e-15	3.60449e-15
AVEN	-0.618912	1.06536e-15	3.56687e-15
MTRNR2L8	1.3124	1.06052e-15	3.55152e-15
PEMT	-0.852324	1.04665e-15	3.50676e-15
NATD1	0.98098	9.69825e-16	3.25402e-15
FANCF	-0.650344	9.27293e-16	3.11206e-15
ARRDC2	0.696334	8.72401e-16	2.93064e-15
ERAP2	0.760287	8.61099e-16	2.89337e-15
MRPL52	-0.61463	8.32033e-16	2.79637e-15
TGFB1I1	-0.900607	8.2464e-16	2.77219e-15
LOC100129434	0.818057	8.0489e-16	2.70644e-15
SERTAD3	-0.675029	8.04549e-16	2.70595e-15
GP1BA	1.81753	7.7987e-16	2.62357e-15
BDNF	-0.975095	7.56758e-16	2.54765e-15
LINC00460	-2.23577	7.44482e-16	2.50693e-15
LHFP	-0.883956	7.28637e-16	2.45534e-15
MTBP	-0.803508	6.79451e-16	2.29401e-15
BCYRN1	-1.04093	6.47199e-16	2.1867e-15
IQSEC2	0.906497	6.46214e-16	2.18389e-15
POLD4	-0.64366	6.4521e-16	2.18155e-15
SPA17	-1.55176	6.11534e-16	2.06968e-15
HSH2D	1.63192	6.10346e-16	2.06616e-15
ABCA8	-1.93375	6.07313e-16	2.05639e-15
LYPD3	1.02871	5.87824e-16	1.99136e-15
NOL12	-0.679278	5.80734e-16	1.96782e-15
NUTM2D	0.879971	5.74379e-16	1.94722e-15
PSMG3-AS1	1.38757	5.65002e-16	1.9159e-15
MBIP	0.692007	5.56167e-16	1.88685e-15
COMMD8	-0.846879	5.50186e-16	1.86701e-15
CDKL5	0.765387	5.48482e-16	1.86168e-15
ZNF546	0.827312	5.34338e-16	1.81455e-15
CRYZ	0.616909	5.15441e-16	1.75208e-15
IFI27L2	-0.817413	5.10675e-16	1.73629e-15
PAQR6	0.649132	4.98679e-16	1.69674e-15
GLI4	1.0477	4.58437e-16	1.56096e-15
LINC00342	0.596587	4.09472e-16	1.39559e-15
RNF152	0.742718	4.07942e-16	1.39071e-15
GNG4	-1.42398	4.07213e-16	1.38856e-15
PA2G4P4	1.18094	3.66639e-16	1.25204e-15
GOLGA2P10	0.71414	3.66215e-16	1.25089e-15
SCNN1D	1.60312	3.54479e-16	1.2111e-15
LRRC37A2	0.840049	3.29733e-16	1.12738e-15
C12orf45	-0.87245	3.00236e-16	1.02878e-15
AIFM2	0.667102	2.96981e-16	1.01788e-15
MEGF6	-0.848065	2.94802e-16	1.01066e-15
EMC8	-0.677804	2.82665e-16	9.70235e-16
FAM65A	0.919254	2.6375e-16	9.05529e-16
USP32P1	0.606405	2.56542e-16	8.81214e-16
SLC16A4	-0.621998	2.5542e-16	8.77575e-16
MND1	-1.44817	2.42457e-16	8.33446e-16
GUSBP3	0.628378	2.39821e-16	8.24588e-16
SLC28A3	1.6678	2.39469e-16	8.2358e-16
FAM46C	1.99062	2.39211e-16	8.22891e-16
CHIC1	0.645504	2.28833e-16	7.87387e-16
IL15	1.29226	2.26055e-16	7.7821e-16
CHTF18	-0.961188	2.24417e-16	7.72759e-16
ABCA1	1.76817	2.01484e-16	6.94813e-16
AMT	0.972762	2.00393e-16	6.91221e-16
ACD	-0.673379	1.99953e-16	6.89874e-16
HIVEP3	1.17946	1.84893e-16	6.38699e-16
PLAC4	1.01126	1.74669e-16	6.0368e-16
TRAIP	-1.40976	1.73061e-16	5.9827e-16
NSG1	-0.866654	1.72057e-16	5.94946e-16
TIMM8B	-0.633286	1.70919e-16	5.91303e-16
BDKRB1	-1.97254	1.6554e-16	5.72976e-16
ATP6V0A4	-2.74816	1.6019e-16	5.54868e-16
SALL2	1.91097	1.54363e-16	5.34818e-16
MYO15A	1.95386	1.53544e-16	5.3211e-16
LRRC37A	0.78604	1.52441e-16	5.28549e-16
NIPBL-AS1	0.782535	1.51016e-16	5.23737e-16
P3H3	1.7183	1.45397e-16	5.04376e-16
MARCO	1.041	1.38426e-16	4.80433e-16
NPIPB5	1.03467	1.36503e-16	4.73876e-16
PGP	-0.81717	1.34395e-16	4.66787e-16
LINC01176	1.56542	1.33244e-16	4.63133e-16
SLC25A10	-0.797966	1.32363e-16	4.60299e-16
LYRM9	1.30649	1.28724e-16	4.47979e-16
LRP4	-1.08815	1.27663e-16	4.44397e-16
C8orf59	-0.667753	1.24343e-16	4.32949e-16
KCNQ1OT1	0.756315	1.10304e-16	3.84541e-16
DYSF	-1.74037	1.07148e-16	3.73634e-16
FUZ	0.914915	1.05951e-16	3.69643e-16
SYNGAP1	0.878422	1.01564e-16	3.54514e-16
CDK2AP2	-0.88145	9.81517e-17	3.42859e-16
C9orf41	-0.638019	9.32141e-17	3.25773e-16
DPCD	-0.822193	9.18224e-17	3.20989e-16
RPL23AP53	0.593444	8.9003e-17	3.11211e-16
TNFSF18	-2.74501	8.67206e-17	3.03382e-16
FAM228B	0.972345	8.60552e-17	3.01129e-16
TRIML2	0.727541	8.59108e-17	3.00699e-16
CDHR2	2.03215	8.51842e-17	2.9823e-16
EDN1	0.589194	7.98937e-17	2.79917e-16
TMEM212	0.630196	7.80157e-17	2.73474e-16
ADGRB2	1.16367	7.58599e-17	2.65984e-16
TAF10	-0.686643	7.50247e-17	2.63121e-16
KPNA5	0.815603	6.37798e-17	2.23964e-16
TREX1	0.872949	6.33462e-17	2.22497e-16
CES3	1.44403	6.04084e-17	2.12338e-16
NFIL3	0.595772	6.0356e-17	2.12207e-16
RNASEH2B	-0.610143	5.95548e-17	2.09495e-16
C11orf54	0.764509	5.57722e-17	1.96435e-16
IGFBP3	1.39666	5.56485e-17	1.96049e-16
VPS50	-0.621538	5.39957e-17	1.90417e-16
FOXRED1	-0.766968	5.34941e-17	1.88696e-16
USP30	0.73489	5.33749e-17	1.88323e-16
PIK3IP1	0.763563	5.25553e-17	1.85478e-16
NUBPL	-0.632519	4.93281e-17	1.7422e-16
FKBP7	1.0051	4.58917e-17	1.62206e-16
PCDHB9	1.05434	4.50785e-17	1.59411e-16
KCNT2	1.36211	4.24068e-17	1.50077e-16
CTDNEP1	0.842699	4.08859e-17	1.44731e-16
BET1	-0.711146	4.02087e-17	1.4237e-16
ZBED8	0.950218	3.84556e-17	1.36231e-16
MIPEP	-0.598207	3.71252e-17	1.31551e-16
LINC00294	0.63158	3.64981e-17	1.29428e-16
ALG1	-0.748663	3.39733e-17	1.20749e-16
WHAMM	0.746902	3.36082e-17	1.19482e-16
N4BP2L2-IT2	0.834859	3.24312e-17	1.15327e-16
HSBP1L1	0.716504	3.1354e-17	1.11581e-16
CNTNAP3	-0.718652	2.99637e-17	1.06687e-16
LINC01521	1.22032	2.89052e-17	1.0297e-16
MTG1	-0.7805	2.62823e-17	9.36506e-17
RNF24	-0.862034	2.56008e-17	9.12687e-17
RNF150	1.77243	2.50913e-17	8.94751e-17
HOXA5	0.921066	2.49769e-17	8.90898e-17
FAM189B	0.786374	2.41028e-17	8.5994e-17
ADCY10P1	1.56768	2.32331e-17	8.29119e-17
KIAA1467	0.705717	2.20413e-17	7.86789e-17
IGSF9	-1.22927	2.17853e-17	7.77848e-17
SLFN13	0.638292	2.01789e-17	7.2104e-17
CHCHD6	-0.897933	1.99862e-17	7.14519e-17
HLA-F-AS1	1.17637	1.98673e-17	7.10632e-17
LOC100133331	0.958149	1.89289e-17	6.7724e-17
ADAMTS9-AS2	2.77233	1.8374e-17	6.57553e-17
C7orf60	-0.675277	1.74223e-17	6.23973e-17
PDK1	-0.656745	1.71322e-17	6.13898e-17
ZNF585B	0.634168	1.644e-17	5.89546e-17
HSPE1	-0.772194	1.61945e-17	5.81187e-17
COMMD4	-0.613344	1.52288e-17	5.46951e-17
RIMS3	-1.40503	1.47962e-17	5.3182e-17
NDUFA6-AS1	1.30989	1.47099e-17	5.28854e-17
ANKRD46	0.629789	1.29892e-17	4.67472e-17
CLDN16	1.59196	1.25614e-17	4.52541e-17
LINC00696	-2.25843	1.21234e-17	4.36871e-17
POF1B	1.01709	1.20993e-17	4.36226e-17
CRHR1-IT1	1.15909	1.1903e-17	4.29262e-17
HAUS2	-0.605782	1.12682e-17	4.06472e-17
SSNA1	-0.660702	1.12457e-17	4.05764e-17
GLRX2	-0.744035	1.11431e-17	4.02166e-17
SCN8A	-1.55727	8.86751e-18	3.21029e-17
LBHD1	-1.50912	8.39689e-18	3.04385e-17
KIF26B	-1.08243	8.28099e-18	3.00261e-17
HID1	1.91899	7.78867e-18	2.82483e-17
OLFML2A	1.92773	7.70119e-18	2.79454e-17
GPM6A	2.86002	7.69665e-18	2.79362e-17
UNC5CL	1.95834	6.89212e-18	2.5055e-17
ADAMTS9	1.04896	6.88347e-18	2.503e-17
RAD18	-0.638072	6.42595e-18	2.33845e-17
PRKCH	0.679213	6.38606e-18	2.32454e-17
SYT12	-1.35959	6.09725e-18	2.21999e-17
TTLL3	1.5556	6.02022e-18	2.19251e-17
BEGAIN	-1.74712	5.88359e-18	2.14386e-17
MOCS3	-0.673198	5.53214e-18	2.01633e-17
PSMB8-AS1	1.74851	5.49801e-18	2.00493e-17
RGCC	1.064	5.3914e-18	1.96656e-17
ADCY1	-1.75157	5.03057e-18	1.8359e-17
HECW2	0.96262	4.65629e-18	1.70241e-17
CLP1	-0.700649	4.4399e-18	1.62457e-17
TASP1	-0.682417	4.37069e-18	1.59966e-17
FAM222B	0.700765	4.35166e-18	1.59311e-17
GGT5	2.65756	4.29804e-18	1.57389e-17
TFAP2C	-1.07568	3.8049e-18	1.39404e-17
LIPT1	0.965508	3.79297e-18	1.39003e-17
LOC102546294	2.48634	3.77753e-18	1.38473e-17
MUM1L1	1.138	3.71802e-18	1.36327e-17
NPIPB3	0.929388	3.65912e-18	1.34203e-17
PADI3	-3.48293	3.36472e-18	1.23567e-17
CRTC3	0.605233	3.22658e-18	1.18525e-17
MYBL1	-1.02706	3.20673e-18	1.17857e-17
UGDH-AS1	0.813229	3.18547e-18	1.17107e-17
CECR5	-0.60911	3.09296e-18	1.13736e-17
FBXO44	0.592561	3.08939e-18	1.13634e-17
SEMA4A	1.88653	2.91936e-18	1.07493e-17
AK6	-0.900541	2.53794e-18	9.35468e-18
SWT1	0.932464	2.50246e-18	9.22635e-18
VWA7	1.67152	2.47399e-18	9.12376e-18
LOC100996255	1.20271	2.15402e-18	7.95002e-18
GALNT14	-1.85884	2.05095e-18	7.5736e-18
SMAGP	-0.963726	2.0232e-18	7.4731e-18
CXXC5	-0.987137	2.00866e-18	7.42136e-18
SHC2	2.75435	1.99292e-18	7.36902e-18
CIB1	-0.689848	1.86727e-18	6.90987e-18
ZMYND15	1.14653	1.85016e-18	6.84836e-18
CASZ1	0.678596	1.69571e-18	6.28332e-18
IFITM3	0.86794	1.64162e-18	6.08609e-18
ELFN2	-1.77352	1.56581e-18	5.80811e-18
COL18A1	-1.16312	1.52202e-18	5.64718e-18
SARS2	-0.822261	1.46376e-18	5.43245e-18
HOOK2	0.603716	1.42574e-18	5.29554e-18
SPRR2A	1.51142	1.42009e-18	5.27597e-18
CD274	1.18556	1.35155e-18	5.02666e-18
DNAJB9	0.61013	1.32541e-18	4.93205e-18
C12orf79	2.57364	1.30043e-18	4.84081e-18
UNK	0.707661	1.24948e-18	4.65321e-18
ELOVL7	0.728936	1.23877e-18	4.61456e-18
TMEM91	1.69237	1.22446e-18	4.56246e-18
C10orf54	-0.875235	1.19389e-18	4.44973e-18
BCAS3	0.602432	1.14118e-18	4.25438e-18
LOC642776	1.23526	1.12273e-18	4.18673e-18
CXCL3	1.17261	1.08689e-18	4.05525e-18
MN1	-1.86475	1.05473e-18	3.93945e-18
ZNF10	0.861102	1.0344e-18	3.8666e-18
SERPING1	2.33255	1.03296e-18	3.86224e-18
B4GALT4	0.619863	9.47515e-19	3.5456e-18
TNF	-1.68964	9.13104e-19	3.41774e-18
DBNDD1	0.897489	8.99024e-19	3.36684e-18
NAAA	0.990092	8.90247e-19	3.33664e-18
MIR17HG	0.731894	8.83291e-19	3.31146e-18
FBXL16	1.28131	8.6514e-19	3.24514e-18
PAXIP1	-0.704384	8.63016e-19	3.23804e-18
MYPN	-2.61057	8.54579e-19	3.20725e-18
PRRT2	2.38777	8.34126e-19	3.13132e-18
XAF1	3.94128	8.15489e-19	3.06218e-18
NFS1	-0.589991	8.14449e-19	3.05909e-18
KCNH1	1.96699	7.51993e-19	2.82905e-18
FHOD3	-0.898325	7.30887e-19	2.75039e-18
LOC554223	2.05832	6.94277e-19	2.61402e-18
TTC21A	1.51522	6.75709e-19	2.54548e-18
TOR4A	-0.693565	6.40887e-19	2.41495e-18
RPL13AP20	-1.16648	5.85573e-19	2.20771e-18
RELB	0.601989	5.37795e-19	2.02921e-18
INPP4B	-0.594126	5.32828e-19	2.01101e-18
ZNF580	1.03796	5.31794e-19	2.00765e-18
PKI55	-0.940727	5.16876e-19	1.95185e-18
PPID	-0.614861	4.72228e-19	1.78662e-18
HCG4	2.09064	4.70824e-19	1.78179e-18
CCPG1	0.797062	4.5859e-19	1.73643e-18
SIX5	0.869003	4.39711e-19	1.66674e-18
CISD3	-0.852039	4.39029e-19	1.66461e-18
MTRNR2L2	1.25838	4.37064e-19	1.6576e-18
GLI3	0.661265	4.32696e-19	1.64148e-18
IL7	1.30106	4.06164e-19	1.5425e-18
RGS11	2.63091	3.86751e-19	1.46997e-18
CCNE1	-1.38783	3.82242e-19	1.45362e-18
LINC00847	1.10182	3.78627e-19	1.44026e-18
PAXIP1-AS1	1.14275	3.7403e-19	1.42316e-18
AP4B1	-0.758265	3.69154e-19	1.40499e-18
NOP14-AS1	-0.714152	3.56016e-19	1.35536e-18
THRIL	-0.788879	3.53972e-19	1.3483e-18
MMRN2	-1.26626	3.52637e-19	1.34358e-18
BBS5	0.588349	3.49614e-19	1.33279e-18
MRPL50	-0.598778	3.47126e-19	1.32403e-18
AASS	0.629164	3.44571e-19	1.315e-18
ASPA	1.88978	3.43706e-19	1.31241e-18
[truncated: 2,925 more rows]
