# Supplementary material for: Atypical plant homeodomain of UBR7 functions as an H2BK120Ub ligase and breast tumor suppressor
Source: Nat Commun. 2019 Mar 28;10:1398. doi: 10.1038/s41467-019-08986-5 (PMC6438984; doi:10.1038/s41467-019-08986-5)
Supplement: Supplementary file 7 — Supplementary Data 4 [file 41467_2019_8986_MOESM7_ESM.xlsx]

## Sheet: Supplementary Data 4
Supplementary Data 4: GSEA analysis for differentially expressed genes between control and UBR7 knockdown cells.
NAME	NES	NOM p-val	FDR q-val
KORKOLA_TERATOMA	2.45317	0	0.042
YANG_BCL3_TARGETS_UP	2.41042	0	0.042
MCBRYAN_PUBERTAL_BREAST_3_4WK_UP	2.31414	0	0.0844718
SMIRNOV_RESPONSE_TO_IR_6HR_DN	2.30892	0	0.0738538
ZHANG_GATA6_TARGETS_DN	2.29656	0	0.0674831
BROWNE_HCMV_INFECTION_6HR_DN	2.23835	0	0.0844718
KRAS.300_UP.V1_UP	2.23155	0	0.0784044
KRAS.600.LUNG.BREAST_UP.V1_UP	2.22724	0	0.0738538
GO_REGULATION_OF_GRANULOCYTE_CHEMOTAXIS	2.20853	0	0.0844717
KRAS.600_UP.V1_UP	2.19603	0	0.0802246
GO_POSITIVE_REGULATION_OF_DEVELOPMENTAL_GROWTH	2.17302	0	0.0767496
KRIEG_HYPOXIA_VIA_KDM3A	2.17066	0	0.0738538
ONDER_CDH1_TARGETS_3_DN	2.13585	0	0.0812047
POOLA_INVASIVE_BREAST_CANCER_UP	2.13075	0	0.0784044
HADDAD_T_LYMPHOCYTE_AND_NK_PROGENITOR_DN	2.13064	0	0.0759774
GO_POSITIVE_REGULATION_OF_LOCOMOTION	2.12348	0	0.0818174
ATF2_UP.V1_UP	2.1075	0	0.08697
KIM_BIPOLAR_DISORDER_OLIGODENDROCYTE_DENSITY_CORR_DN	2.10568	0	0.0844717
HELLER_HDAC_TARGETS_UP	2.08914	0	0.0889425
CRX_DN.V1_DN	2.08828	0	0.0865954
ANASTASSIOU_CANCER_MESENCHYMAL_TRANSITION_SIGNATURE	2.06346	0	0.0966066
GO_REGULATION_OF_VASCULATURE_DEVELOPMENT	2.04884	0	0.0941245
LEE_NEURAL_CREST_STEM_CELL_UP	2.04615	0	0.0918583
CORRE_MULTIPLE_MYELOMA_UP	2.04185	0	0.0897807
GO_PROTEIN_SERINE_THREONINE_KINASE_ACTIVITY	2.03675	0	0.0980627
SENESE_HDAC1_AND_HDAC2_TARGETS_DN	2.03421	0	0.0959065
MEK_UP.V1_UP	2.03265	0	0.0939099
SHETH_LIVER_CANCER_VS_TXNIP_LOSS_PAM3	2.02806	0	0.092056
GO_EXTRACELLULAR_MATRIX	2.02282	0	0.0903299
GO_CELL_ACTIVATION_INVOLVED_IN_IMMUNE_RESPONSE	2.01972	0	0.0887189
GO_PROTEIN_AUTOPHOSPHORYLATION	2.0197	0	0.0872118
VART_KSHV_INFECTION_ANGIOGENIC_MARKERS_DN	2.01081	0	0.085799
GO_LYMPHOCYTE_ACTIVATION_INVOLVED_IN_IMMUNE_RESPONSE	2.00754	0	0.0883328
YAO_TEMPORAL_RESPONSE_TO_PROGESTERONE_CLUSTER_15	2.00077	0	0.0907176
MEISSNER_BRAIN_HCP_WITH_H3K4ME3_AND_H3K27ME3	1.99975	0	0.0893258
SENESE_HDAC2_TARGETS_DN	1.99755	0	0.0915504
KAYO_AGING_MUSCLE_UP	1.98564	0	0.0970986
LIAO_HAVE_SOX4_BINDING_SITES	1.98428	0	0.0956486
GO_REGULATION_OF_CYTOKINE_BIOSYNTHETIC_PROCESS	1.97792	0	0.09754
GO_NEURON_PROJECTION_GUIDANCE	1.96742	0	0.104055
GO_REGULATION_OF_ENDOTHELIAL_CELL_MIGRATION	1.96478	0	0.102541
PEDERSEN_METASTASIS_BY_ERBB2_ISOFORM_4	1.9635	0	0.1011
DELACROIX_RAR_TARGETS_UP	1.95839	0	0.102688
ISSAEVA_MLL2_TARGETS	1.95096	0	0.102307
SHEN_SMARCA2_TARGETS_DN	1.94921	0	0.100967
VART_KSHV_INFECTION_ANGIOGENIC_MARKERS_UP	1.94175	0	0.103409
RIGGI_EWING_SARCOMA_PROGENITOR_DN	1.93604	0	0.102102
GO_REGULATION_OF_COAGULATION	1.93497	0	0.10085
BENPORATH_ES_2	1.93441	0	0.0996491
GILDEA_METASTASIS	1.92597	0	0.0984962
GO_LIPID_HOMEOSTASIS	1.92024	0	0.105744
BORLAK_LIVER_CANCER_EGF_UP	1.91941	0	0.104518
GO_POSITIVE_REGULATION_OF_ENDOTHELIAL_CELL_MIGRATION	1.91532	0	0.105743
KUNINGER_IGF1_VS_PDGFB_TARGETS_DN	1.91458	0	0.104562
GO_AXON	1.91318	0	0.103425
GO_POSITIVE_REGULATION_OF_NERVOUS_SYSTEM_DEVELOPMENT	1.90772	0	0.105589
WILCOX_RESPONSE_TO_PROGESTERONE_DN	1.90753	0	0.104473
GAL_LEUKEMIC_STEM_CELL_DN	1.90697	0	0.103396
GO_CELL_DEVELOPMENT	1.90547	0	0.104973
KRAS.LUNG_UP.V1_UP	1.89773	0	0.10475
GO_MOTOR_ACTIVITY	1.89646	0	0.103721
LIEN_BREAST_CARCINOMA_METAPLASTIC_VS_DUCTAL_DN	1.89427	0	0.102725
GO_REGULATION_OF_GROWTH	1.8931	0	0.101761
EGFR_UP.V1_UP	1.89026	0	0.102819
CUI_TCF21_TARGETS_UP	1.88458	0	0.103843
GO_SENSORY_PERCEPTION_OF_PAIN	1.88	0	0.104837
CSR_LATE_UP.V1_DN	1.87931	0	0.103899
TURASHVILI_BREAST_DUCTAL_CARCINOMA_VS_DUCTAL_NORMAL_UP	1.87652	0	0.106319
GROSS_HYPOXIA_VIA_ELK3_ONLY_DN	1.87347	0	0.105387
GO_REGULATION_OF_WOUND_HEALING	1.87083	0	0.104481
ATM_DN.V1_UP	1.86941	0	0.103601
GO_POSITIVE_REGULATION_OF_FIBROBLAST_PROLIFERATION	1.86566	0	0.102746
PRC2_EZH2_UP.V1_DN	1.86529	0	0.101914
DOANE_RESPONSE_TO_ANDROGEN_DN	1.86345	0	0.102707
HELLER_HDAC_TARGETS_SILENCED_BY_METHYLATION_UP	1.86078	0	0.103597
GO_POSITIVE_REGULATION_OF_DEVELOPMENTAL_PROCESS	1.85391	0	0.105693
GO_RESPONSE_TO_AXON_INJURY	1.85196	0	0.104866
GO_CELL_MORPHOGENESIS_INVOLVED_IN_DIFFERENTIATION	1.85152	0	0.10406
GO_EXTRACELLULAR_MATRIX_COMPONENT	1.8451	0	0.105478
GO_POSITIVE_REGULATION_OF_VASCULATURE_DEVELOPMENT	1.84252	0	0.105451
KEGG_PPAR_SIGNALING_PATHWAY	1.83927	0	0.110038
ACEVEDO_FGFR1_TARGETS_IN_PROSTATE_CANCER_MODEL_DN	1.83443	0	0.110762
GO_NEURON_PROJECTION_DEVELOPMENT	1.82937	0	0.113004
GO_LENS_DEVELOPMENT_IN_CAMERA_TYPE_EYE	1.82421	0	0.114198
RODRIGUES_THYROID_CARCINOMA_DN	1.8235	0	0.113349
CROONQUIST_NRAS_VS_STROMAL_STIMULATION_DN	1.8232	0	0.112519
GO_PROTEIN_KINASE_ACTIVITY	1.81841	0	0.113173
GO_NEGATIVE_REGULATION_OF_DEPHOSPHORYLATION	1.81696	0	0.112364
HALLMARK_KRAS_SIGNALING_UP	1.81689	0	0.111574
KRAS.LUNG.BREAST_UP.V1_UP	1.81341	0	0.110801
GO_NEGATIVE_REGULATION_OF_PROTEOLYSIS	1.81117	0	0.110045
GO_DEVELOPMENTAL_GROWTH	1.80827	0	0.11069
GO_NEGATIVE_REGULATION_OF_LIPID_METABOLIC_PROCESS	1.80818	0	0.109951
GO_REGULATION_OF_LIPID_TRANSPORT	1.80811	0	0.109228
GO_REGULATION_OF_ORGANIC_ACID_TRANSPORT	1.80757	0	0.108521
HALLMARK_SPERMATOGENESIS	1.80744	0	0.107828
ATF2_S_UP.V1_UP	1.8041	0	0.108463
ALK_DN.V1_UP	1.80265	0	0.107784
P53_DN.V2_DN	1.80223	0	0.10712
HAN_SATB1_TARGETS_UP	1.80204	0	0.106469
LEE_LIVER_CANCER_CIPROFIBRATE_UP	1.79704	0	0.109459
GO_REGULATION_OF_PHOSPHATASE_ACTIVITY	1.79696	0	0.108798
RICKMAN_HEAD_AND_NECK_CANCER_C	1.79535	0	0.108149
COULOUARN_TEMPORAL_TGFB1_SIGNATURE_DN	1.79324	0	0.107513
BANDRES_RESPONSE_TO_CARMUSTIN_MGMT_48HR_DN	1.7924	0	0.106889
GO_OOGENESIS	1.79151	0	0.108681
GO_REGULATION_OF_ORGANELLE_ASSEMBLY	1.79077	0	0.108058
GO_REGULATION_OF_FIBROBLAST_PROLIFERATION	1.79063	0	0.107446
SHETH_LIVER_CANCER_VS_TXNIP_LOSS_PAM5	1.78954	0	0.107777
P53_DN.V2_UP	1.78807	0	0.108337
ACEVEDO_FGFR1_TARGETS_IN_PROSTATE_CANCER_MODEL_UP	1.78762	0	0.10774
GO_TRABECULA_MORPHOGENESIS	1.78494	0	0.10829
GO_POSITIVE_REGULATION_OF_MULTICELLULAR_ORGANISMAL_PROCESS	1.7806	0	0.107704
CROONQUIST_STROMAL_STIMULATION_UP	1.77727	0	0.109909
GO_REGULATION_OF_CELLULAR_COMPONENT_MOVEMENT	1.77543	0	0.1097
SERVITJA_LIVER_HNF1A_TARGETS_UP	1.77515	0	0.109116
ZHANG_RESPONSE_TO_IKK_INHIBITOR_AND_TNF_DN	1.77466	0	0.109389
GO_FEMALE_GAMETE_GENERATION	1.77119	0	0.109785
GO_ENDODERM_DEVELOPMENT	1.76906	0	0.110678
TURASHVILI_BREAST_LOBULAR_CARCINOMA_VS_DUCTAL_NORMAL_UP	1.76457	0	0.111168
HOELZEL_NF1_TARGETS_UP	1.7635	0	0.110596
GO_REGULATION_OF_CELL_GROWTH	1.75857	0	0.110394
GO_AXIS_SPECIFICATION	1.75789	0	0.109838
GO_GROWTH	1.75194	0	0.111049
GO_REGULATION_OF_CHEMOTAXIS	1.75123	0	0.110987
KEGG_CALCIUM_SIGNALING_PATHWAY	1.75003	0	0.110439
JNK_DN.V1_DN	1.74944	0	0.1099
GO_POSITIVE_REGULATION_OF_MAP_KINASE_ACTIVITY	1.74522	0	0.110282
GO_REGULATION_OF_CELL_SIZE	1.74362	0	0.110974
BROWNE_HCMV_INFECTION_30MIN_DN	1.74288	0	0.110443
GO_ENZYME_INHIBITOR_ACTIVITY	1.74215	0	0.110225
GO_POSITIVE_REGULATION_OF_CHEMOTAXIS	1.74129	0	0.109708
GO_POSITIVE_REGULATION_OF_LIPID_BIOSYNTHETIC_PROCESS	1.74096	0	0.109199
GO_POSITIVE_REGULATION_OF_EPITHELIAL_CELL_MIGRATION	1.73858	0	0.110599
AKT_UP.V1_UP	1.73569	0	0.111916
GO_POSITIVE_REGULATION_OF_CELL_PROLIFERATION	1.7349	0	0.111402
ESC_V6.5_UP_EARLY.V1_DN	1.73486	0	0.110896
GRADE_COLON_VS_RECTAL_CANCER_DN	1.73249	0	0.113423
GO_REGULATION_OF_REPRODUCTIVE_PROCESS	1.73096	0	0.112909
GO_PROTEIN_UBIQUITINATION_INVOLVED_IN_UBIQUITIN_DEPENDENT_PROTEIN_CATABOLIC_PROCESS	1.72739	0	0.114169
GO_CELL_SURFACE	1.72616	0	0.114092
SENESE_HDAC1_TARGETS_DN	1.72514	0	0.115458
GO_REGULATION_OF_EXTENT_OF_CELL_GROWTH	1.72213	0	0.116113
GO_REGULATION_OF_DEPHOSPHORYLATION	1.71989	0	0.117138
GO_POSITIVE_REGULATION_OF_LIPID_METABOLIC_PROCESS	1.71813	0	0.118679
GO_NEGATIVE_REGULATION_OF_RESPONSE_TO_WOUNDING	1.71803	0	0.118154
SABATES_COLORECTAL_ADENOMA_UP	1.71642	0	0.119159
AMUNDSON_GENOTOXIC_SIGNATURE	1.71595	0	0.119855
GO_HEMATOPOIETIC_PROGENITOR_CELL_DIFFERENTIATION	1.71539	0	0.119332
ACEVEDO_LIVER_CANCER_WITH_H3K27ME3_DN	1.71495	0	0.119666
SMIRNOV_RESPONSE_TO_IR_2HR_DN	1.71477	0	0.119152
KYNG_DNA_DAMAGE_BY_4NQO_OR_UV	1.71146	0	0.12303
GO_RESPONSE_TO_ESTROGEN	1.71126	0	0.1225
BRUECKNER_TARGETS_OF_MIRLET7A3_UP	1.70995	0	0.123954
COATES_MACROPHAGE_M1_VS_M2_DN	1.70994	0	0.123425
GO_REGULATION_OF_NEURON_PROJECTION_DEVELOPMENT	1.70924	0	0.12372
KAN_RESPONSE_TO_ARSENIC_TRIOXIDE	1.70612	0	0.124815
KYNG_DNA_DAMAGE_BY_GAMMA_RADIATION	1.70276	0	0.126542
MEL18_DN.V1_UP	1.70201	0	0.12601
JAEGER_METASTASIS_DN	1.70102	0	0.127077
DAZARD_RESPONSE_TO_UV_NHEK_DN	1.70083	0	0.126549
SENESE_HDAC3_TARGETS_DN	1.70056	0	0.126654
GO_EXTRACELLULAR_STRUCTURE_ORGANIZATION	1.69893	0	0.126648
GO_GERM_CELL_DEVELOPMENT	1.69757	0	0.126131
DOANE_RESPONSE_TO_ANDROGEN_UP	1.69719	0	0.125621
GO_REGULATION_OF_AXONOGENESIS	1.69703	0	0.125487
CHANG_IMMORTALIZED_BY_HPV31_UP	1.69377	0	0.12575
GO_NEURON_PROJECTION_MORPHOGENESIS	1.69146	0	0.126893
GO_REGULATION_OF_EPITHELIAL_CELL_APOPTOTIC_PROCESS	1.68866	0	0.127734
LEF1_UP.V1_UP	1.6885	0	0.127927
GO_PROTEINACEOUS_EXTRACELLULAR_MATRIX	1.68766	0	0.129073
GO_REGULATION_OF_KINASE_ACTIVITY	1.68727	0	0.128822
GO_CELL_MOTILITY	1.6868	0	0.129411
GO_LOCALIZATION_OF_CELL	1.6868	0	0.128909
GO_REGULATION_OF_LIPID_METABOLIC_PROCESS	1.68447	0	0.12972
GO_CENTRIOLE	1.68431	0	0.129222
GO_POSITIVE_REGULATION_OF_NEURON_PROJECTION_DEVELOPMENT	1.68384	0	0.128729
GO_REGULATION_OF_EPITHELIAL_CELL_MIGRATION	1.68272	0	0.12992
BERENJENO_ROCK_SIGNALING_NOT_VIA_RHOA_DN	1.68263	0	0.129429
GO_ARTERY_DEVELOPMENT	1.68248	0	0.128943
GO_POSITIVE_REGULATION_OF_CELL_PROJECTION_ORGANIZATION	1.68218	0	0.128463
GO_PHOSPHATIDYLINOSITOL_4_5_BISPHOSPHATE_BINDING	1.68044	0	0.129388
GO_REGULATION_OF_CELL_CYCLE_G2_M_PHASE_TRANSITION	1.68025	0	0.12891
GO_REGULATION_OF_MULTICELLULAR_ORGANISMAL_DEVELOPMENT	1.67946	0	0.129131
WILCOX_RESPONSE_TO_PROGESTERONE_UP	1.67921	0	0.12866
GO_LEARNING	1.67871	0	0.128194
ZWANG_EGF_PERSISTENTLY_DN	1.6773	0	0.128414
CHIANG_LIVER_CANCER_SUBCLASS_POLYSOMY7_UP	1.67392	0	0.132574
BROWNE_HCMV_INFECTION_20HR_DN	1.67382	0	0.132095
CASORELLI_ACUTE_PROMYELOCYTIC_LEUKEMIA_UP	1.67376	0	0.13162
HOXA9_DN.V1_DN	1.67325	0	0.131151
GO_MICROTUBULE_MOTOR_ACTIVITY	1.67223	0	0.13093
PEDERSEN_METASTASIS_BY_ERBB2_ISOFORM_1	1.67003	0	0.131082
GO_REGULATION_OF_ANATOMICAL_STRUCTURE_SIZE	1.6695	0	0.130623
GO_REGULATION_OF_CYCLIN_DEPENDENT_PROTEIN_KINASE_ACTIVITY	1.66842	0	0.130169
GO_REGULATION_OF_CELL_PROJECTION_ORGANIZATION	1.66832	0	0.129719
GO_NEUROGENESIS	1.66659	0	0.129274
ICHIBA_GRAFT_VERSUS_HOST_DISEASE_35D_UP	1.66616	0	0.128833
GO_NEGATIVE_REGULATION_OF_PHOSPHORUS_METABOLIC_PROCESS	1.6651	0	0.129037
GO_NEGATIVE_REGULATION_OF_PHOSPHATE_METABOLIC_PROCESS	1.6651	0	0.128602
GO_REGULATION_OF_SMOOTH_MUSCLE_CELL_MIGRATION	1.66485	0	0.128676
GO_EMBRYO_DEVELOPMENT	1.66438	0	0.128247
PHONG_TNF_RESPONSE_VIA_P38_COMPLETE	1.66385	0	0.127822
GO_POSITIVE_REGULATION_OF_GROWTH	1.66369	0	0.127401
KRAS.PROSTATE_UP.V1_UP	1.66292	0	0.128427
GO_ENDOCYTIC_VESICLE_MEMBRANE	1.66031	0	0.129588
GO_VASCULATURE_DEVELOPMENT	1.66002	0	0.129165
GO_POSITIVE_REGULATION_OF_CELL_DIVISION	1.65837	0	0.12897
GO_POSITIVE_REGULATION_OF_NEURON_DIFFERENTIATION	1.65474	0	0.131197
GO_REGULATION_OF_RESPONSE_TO_EXTERNAL_STIMULUS	1.65411	0	0.131009
GO_REGULATION_OF_SYNAPSE_ORGANIZATION	1.65365	0	0.130587
GO_NEGATIVE_REGULATION_OF_COAGULATION	1.65203	0	0.131341
GO_RESPONSE_TO_PURINE_CONTAINING_COMPOUND	1.65179	0	0.130922
GO_NEGATIVE_REGULATION_OF_DNA_BINDING	1.65151	0	0.130506
NABA_ECM_REGULATORS	1.65126	0	0.13034
UEDA_PERIFERAL_CLOCK	1.65029	0	0.130377
RIZKI_TUMOR_INVASIVENESS_3D_UP	1.64854	0	0.12997
GO_STEROID_METABOLIC_PROCESS	1.64846	0	0.129567
GO_ENDOTHELIAL_CELL_DIFFERENTIATION	1.64671	0	0.13061
RICKMAN_TUMOR_DIFFERENTIATED_MODERATELY_VS_POORLY_UP	1.64613	0	0.131011
BONOME_OVARIAN_CANCER_SURVIVAL_SUBOPTIMAL_DEBULKING	1.64596	0	0.130608
LEONARD_HYPOXIA	1.64539	0	0.130853
DARWICHE_PAPILLOMA_PROGRESSION_RISK	1.64276	0	0.131026
ELVIDGE_HYPOXIA_UP	1.64235	0	0.131071
GO_POSITIVE_REGULATION_OF_AXONOGENESIS	1.64234	0	0.130675
GO_ACTIN_FILAMENT_BUNDLE	1.6422	0	0.130282
GO_POSITIVE_REGULATION_OF_PROTEIN_BINDING	1.64051	0	0.131259
NABA_ECM_GLYCOPROTEINS	1.64005	0	0.130868
GO_REGULATION_OF_CHROMATIN_ORGANIZATION	1.63988	0	0.13048
AIGNER_ZEB1_TARGETS	1.63954	0	0.130095
ONDER_CDH1_TARGETS_2_DN	1.63865	0	0.130866
GO_RESPONSE_TO_ESTRADIOL	1.63654	0	0.131809
GO_ENDOTHELIUM_DEVELOPMENT	1.63498	0	0.133439
ESC_J1_UP_EARLY.V1_DN	1.63472	0	0.133593
GO_PEPTIDYL_SERINE_MODIFICATION	1.63457	0	0.133746
GO_RESPONSE_TO_ALKALOID	1.63429	0.0924855	0.133357
HERNANDEZ_MITOTIC_ARREST_BY_DOCETAXEL_2_UP	1.63366	0	0.133509
INGRAM_SHH_TARGETS_DN	1.63253	0	0.134157
SHEPARD_BMYB_TARGETS	1.63094	0	0.134304
GO_POSITIVE_REGULATION_OF_CELL_DIFFERENTIATION	1.63068	0	0.13392
GO_B_CELL_ACTIVATION	1.63067	0	0.133538
KYNG_DNA_DAMAGE_UP	1.6301	0	0.134061
GO_POSITIVE_REGULATION_OF_MITOTIC_NUCLEAR_DIVISION	1.62977	0	0.133682
GO_PRODUCTION_OF_MOLECULAR_MEDIATOR_OF_IMMUNE_RESPONSE	1.62822	0	0.134342
GO_REGULATION_OF_DEVELOPMENTAL_GROWTH	1.62814	0	0.133965
GO_MUCOPOLYSACCHARIDE_METABOLIC_PROCESS	1.62806	0	0.133592
GO_CELL_MORPHOGENESIS_INVOLVED_IN_NEURON_DIFFERENTIATION	1.62684	0	0.133926
GO_REGULATION_OF_RESPONSE_TO_WOUNDING	1.6267	0	0.133555
GO_MEMORY	1.62541	0	0.134211
GO_POSITIVE_REGULATION_OF_RESPONSE_TO_WOUNDING	1.62353	0	0.135737
GO_POSITIVE_REGULATION_OF_CELL_DEVELOPMENT	1.62283	0	0.136537
SHEPARD_BMYB_MORPHOLINO_DN	1.62218	0	0.137348
JIANG_TIP30_TARGETS_UP	1.62076	0	0.13869
PRC2_EZH2_UP.V1_UP	1.6188	0	0.139992
GO_REGULATION_OF_RELEASE_OF_SEQUESTERED_CALCIUM_ION_INTO_CYTOSOL	1.61633	0	0.144444
SERVITJA_ISLET_HNF1A_TARGETS_UP	1.61614	0	0.144044
COLINA_TARGETS_OF_4EBP1_AND_4EBP2	1.61569	0	0.143647
GO_PERIKARYON	1.61556	0	0.144106
HOWLIN_PUBERTAL_MAMMARY_GLAND	1.61254	0	0.148488
BMI1_DN.V1_UP	1.61226	0	0.148078
PETROVA_ENDOTHELIUM_LYMPHATIC_VS_BLOOD_UP	1.61115	0	0.148382
GO_REGULATION_OF_PROTEIN_TYROSINE_KINASE_ACTIVITY	1.61007	0	0.148344
RAY_TUMORIGENESIS_BY_ERBB2_CDC25A_UP	1.60993	0	0.148128
NAKAYAMA_SOFT_TISSUE_TUMORS_PCA2_UP	1.60922	0	0.148798
GO_ACTOMYOSIN	1.60831	0	0.149838
ONDER_CDH1_SIGNALING_VIA_CTNNB1	1.60803	0	0.149598
GO_SITE_OF_POLARIZED_GROWTH	1.60638	0	0.153016
BILD_HRAS_ONCOGENIC_SIGNATURE	1.60616	0	0.152602
HUANG_FOXA2_TARGETS_DN	1.60594	0	0.152665
GO_ADENYLATE_CYCLASE_INHIBITING_G_PROTEIN_COUPLED_RECEPTOR_SIGNALING_PATHWAY	1.60465	0.0862069	0.153878
GO_CELL_PROJECTION_ORGANIZATION	1.60458	0	0.153465
TSAI_RESPONSE_TO_IONIZING_RADIATION	1.60402	0	0.153055
SCHAEFFER_PROSTATE_DEVELOPMENT_12HR_UP	1.60386	0	0.153156
AMIT_SERUM_RESPONSE_60_MCF10A	1.60373	0	0.152751
GO_ANATOMICAL_STRUCTURE_FORMATION_INVOLVED_IN_MORPHOGENESIS	1.60365	0	0.152348
GO_PEPTIDASE_REGULATOR_ACTIVITY	1.60305	0	0.15241
GO_REGULATION_OF_LEUKOCYTE_CHEMOTAXIS	1.60289	0	0.152011
HALLMARK_MYOGENESIS	1.60243	0	0.152074
GO_LOCOMOTION	1.60163	0	0.152635
GO_NEGATIVE_REGULATION_OF_WOUND_HEALING	1.60157	0	0.152239
JI_RESPONSE_TO_FSH_UP	1.59965	0	0.152598
DELACROIX_RARG_BOUND_MEF	1.59597	0	0.155817
WANG_CLIM2_TARGETS_UP	1.59516	0.0753564	0.156224
RPS14_DN.V1_DN	1.59436	0	0.156627
TURASHVILI_BREAST_DUCTAL_CARCINOMA_VS_LOBULAR_NORMAL_UP	1.59416	0	0.156225
GO_PEPTIDASE_INHIBITOR_ACTIVITY	1.59415	0	0.155826
WIEDERSCHAIN_TARGETS_OF_BMI1_AND_PCGF2	1.59338	0	0.155429
GO_REGULATION_OF_SYNAPSE_STRUCTURE_OR_ACTIVITY	1.59176	0	0.156252
GO_AXON_PART	1.59088	0	0.156177
GO_SEXUAL_REPRODUCTION	1.58892	0	0.15657
GAVIN_FOXP3_TARGETS_CLUSTER_P6	1.58765	0	0.156579
SHEPARD_CRUSH_AND_BURN_MUTANT_DN	1.58619	0	0.156662
GO_NEURAL_PRECURSOR_CELL_PROLIFERATION	1.58572	0	0.156705
GO_ACTIVATION_OF_MAPK_ACTIVITY	1.58565	0	0.156504
TONKS_TARGETS_OF_RUNX1_RUNX1T1_FUSION_HSC_DN	1.58356	0	0.157437
GO_REGULATION_OF_CELL_MORPHOGENESIS_INVOLVED_IN_DIFFERENTIATION	1.58339	0	0.157047
GO_NEGATIVE_REGULATION_OF_CHROMOSOME_ORGANIZATION	1.58337	0	0.15666
GO_NEGATIVE_REGULATION_OF_DEVELOPMENTAL_PROCESS	1.58324	0	0.156275
KEGG_PEROXISOME	1.58269	0	0.156465
GO_REGULATION_OF_NEURON_DIFFERENTIATION	1.58207	0	0.156579
GO_REGULATION_OF_FAT_CELL_DIFFERENTIATION	1.58104	0	0.158421
BROWNE_HCMV_INFECTION_48HR_DN	1.57974	0	0.158603
LINDGREN_BLADDER_CANCER_CLUSTER_1_DN	1.57764	0	0.160377
GO_POSITIVE_REGULATION_OF_SYNAPSE_ASSEMBLY	1.57755	0	0.159988
KAYO_CALORIE_RESTRICTION_MUSCLE_UP	1.57688	0	0.159774
VANTVEER_BREAST_CANCER_METASTASIS_UP	1.57662	0	0.160137
GO_LEUKOCYTE_MEDIATED_IMMUNITY	1.57648	0	0.159752
GO_POSITIVE_REGULATION_OF_NUCLEAR_DIVISION	1.57638	0	0.159784
GERY_CEBP_TARGETS	1.57605	0	0.159563
GO_NEGATIVE_REGULATION_OF_RESPONSE_TO_EXTERNAL_STIMULUS	1.57546	0	0.159491
GO_POSITIVE_REGULATION_OF_INTERLEUKIN_8_PRODUCTION	1.57518	0.12766	0.159249
GO_REGULATION_OF_INTERLEUKIN_8_PRODUCTION	1.57518	0.12766	0.158738
BHATI_G2M_ARREST_BY_2METHOXYESTRADIOL_UP	1.57416	0	0.159827
ERB2_UP.V1_UP	1.57374	0	0.159452
GO_MEIOSIS_I	1.5734	0	0.159079
FIGUEROA_AML_METHYLATION_CLUSTER_6_UP	1.57004	0	0.16201
KRAS.DF.V1_UP	1.56843	0	0.162916
CRX_DN.V1_UP	1.5683	0.0745968	0.162536
GRAHAM_CML_QUIESCENT_VS_NORMAL_QUIESCENT_UP	1.56791	0	0.162497
GO_TISSUE_MIGRATION	1.56785	0	0.16212
SMID_BREAST_CANCER_ERBB2_UP	1.5675	0	0.162298
PKCA_DN.V1_DN	1.5673	0	0.161924
GO_REGULATION_OF_ANION_TRANSPORT	1.56653	0	0.16187
GO_REGULATION_OF_NEURAL_PRECURSOR_CELL_PROLIFERATION	1.56555	0	0.1615
GO_BASEMENT_MEMBRANE	1.56526	0	0.161524
MCBRYAN_PUBERTAL_BREAST_6_7WK_DN	1.56421	0	0.161548
GO_PLASMA_MEMBRANE_REGION	1.56381	0	0.161707
GAVIN_FOXP3_TARGETS_CLUSTER_P7	1.56298	0	0.162016
GO_IMMUNE_SYSTEM_DEVELOPMENT	1.56287	0	0.161651
MYC_UP.V1_DN	1.56022	0	0.164762
GO_REGULATION_OF_NUCLEOTIDE_METABOLIC_PROCESS	1.55893	0	0.16534
GO_ENDODERM_FORMATION	1.55893	0	0.164969
E2F3_UP.V1_DN	1.55792	0	0.164599
GO_REGULATION_OF_ANATOMICAL_STRUCTURE_MORPHOGENESIS	1.55753	0	0.164614
PRC2_EED_UP.V1_DN	1.55215	0	0.16965
GO_REGULATION_OF_LEUKOCYTE_MIGRATION	1.55203	0	0.169558
GO_NEGATIVE_REGULATION_OF_BINDING	1.55175	0	0.169935
SMID_BREAST_CANCER_LUMINAL_A_DN	1.55156	0	0.169557
GO_GROWTH_FACTOR_BINDING	1.55055	0	0.169986
GO_REGULATION_OF_LIPID_BIOSYNTHETIC_PROCESS	1.55034	0	0.16961
ESC_J1_UP_LATE.V1_DN	1.5496	0	0.169533
SMID_BREAST_CANCER_RELAPSE_IN_BONE_DN	1.54836	0	0.169289
YAUCH_HEDGEHOG_SIGNALING_PARACRINE_UP	1.54799	0	0.169289
HALLMARK_UV_RESPONSE_DN	1.54795	0	0.169214
ESC_V6.5_UP_LATE.V1_DN	1.54619	0	0.16973
BMI1_DN_MEL18_DN.V1_UP	1.54595	0	0.169647
FOSTER_KDM1A_TARGETS_DN	1.54482	0	0.170039
GO_REGULATION_OF_PROTEIN_BINDING	1.54426	0	0.170295
GO_CELLULAR_PROCESS_INVOLVED_IN_REPRODUCTION_IN_MULTICELLULAR_ORGANISM	1.54377	0	0.170293
GO_CELL_PROJECTION_PART	1.54307	0	0.169926
BURTON_ADIPOGENESIS_PEAK_AT_24HR	1.54133	0	0.171995
GO_REGENERATION	1.54062	0	0.172244
TONKS_TARGETS_OF_RUNX1_RUNX1T1_FUSION_SUSTAINDED_IN_ERYTHROCYTE_UP	1.54062	0	0.171875
ODONNELL_TFRC_TARGETS_DN	1.54037	0	0.171806
GO_GLYCOPROTEIN_BINDING	1.53969	0.0927419	0.171552
MCBRYAN_PUBERTAL_BREAST_4_5WK_UP	1.53942	0.130435	0.171622
GO_FLAVIN_ADENINE_DINUCLEOTIDE_BINDING	1.53939	0	0.171259
HELLEBREKERS_SILENCED_DURING_TUMOR_ANGIOGENESIS	1.53878	0	0.170898
GO_REGULATION_OF_CALCIUM_ION_TRANSPORT_INTO_CYTOSOL	1.53692	0	0.173644
GO_EXTRINSIC_APOPTOTIC_SIGNALING_PATHWAY	1.53601	0	0.174053
GO_NEGATIVE_REGULATION_OF_CELL_SUBSTRATE_ADHESION	1.53537	0	0.174437
GO_REGULATION_OF_CELL_PROLIFERATION	1.53479	0	0.174519
AMUNDSON_GAMMA_RADIATION_RESPONSE	1.53412	0	0.175016
GO_DEOXYRIBONUCLEASE_ACTIVITY	1.53251	0	0.176841
GO_REGULATION_OF_CELL_DIFFERENTIATION	1.53102	0	0.178048
KOKKINAKIS_METHIONINE_DEPRIVATION_48HR_UP	1.53091	0	0.177676
GO_ORGANOPHOSPHATE_CATABOLIC_PROCESS	1.53043	0	0.177306
GO_POSITIVE_REGULATION_OF_STRESS_ACTIVATED_PROTEIN_KINASE_SIGNALING_CASCADE	1.52948	0	0.178097
SU_TESTIS	1.52719	0	0.180034
BURTON_ADIPOGENESIS_7	1.52482	0	0.182447
GO_POSITIVE_REGULATION_OF_ANION_TRANSPORT	1.52403	0.0896686	0.182069
GO_CELL_BODY	1.52341	0	0.182616
ENGELMANN_CANCER_PROGENITORS_DN	1.52228	0	0.183384
GO_REGULATION_OF_NERVOUS_SYSTEM_DEVELOPMENT	1.52122	0	0.18413
REACTOME_GASTRIN_CREB_SIGNALLING_PATHWAY_VIA_PKC_AND_MAPK	1.52084	0	0.183751
GO_FORMATION_OF_PRIMARY_GERM_LAYER	1.51933	0	0.185219
RAF_UP.V1_UP	1.51827	0	0.186565
GO_TERPENOID_METABOLIC_PROCESS	1.51802	0	0.186759
PYEON_HPV_POSITIVE_TUMORS_UP	1.51762	0	0.186713
KOKKINAKIS_METHIONINE_DEPRIVATION_96HR_DN	1.5174	0	0.186332
GO_REGULATION_OF_PROTEIN_SERINE_THREONINE_KINASE_ACTIVITY	1.51704	0	0.186221
PHONG_TNF_RESPONSE_VIA_P38_PARTIAL	1.51604	0	0.186472
GO_RESPONSE_TO_ORGANIC_CYCLIC_COMPOUND	1.51482	0	0.18652
KOKKINAKIS_METHIONINE_DEPRIVATION_48HR_DN	1.51305	0	0.188261
GO_CELLULAR_RESPONSE_TO_ORGANIC_CYCLIC_COMPOUND	1.51293	0	0.188371
GO_MYELOID_CELL_DIFFERENTIATION	1.51139	0	0.188626
MIYAGAWA_TARGETS_OF_EWSR1_ETS_FUSIONS_DN	1.51126	0	0.188247
GHANDHI_DIRECT_IRRADIATION_UP	1.51061	0	0.188199
GO_REGULATION_OF_GENE_SILENCING	1.51054	0	0.187823
GO_REGULATION_OF_BLOOD_VESSEL_ENDOTHELIAL_CELL_MIGRATION	1.51047	0	0.187449
GO_POSITIVE_REGULATION_OF_PHOSPHORUS_METABOLIC_PROCESS	1.5093	0	0.18832
GO_POSITIVE_REGULATION_OF_PHOSPHATE_METABOLIC_PROCESS	1.5093	0	0.187946
MOLENAAR_TARGETS_OF_CCND1_AND_CDK4_DN	1.50927	0	0.187575
RODRIGUES_NTN1_TARGETS_DN	1.50922	0	0.187205
GO_ENDODEOXYRIBONUCLEASE_ACTIVITY	1.50912	0	0.186838
TANG_SENESCENCE_TP53_TARGETS_DN	1.50884	0	0.186794
DELYS_THYROID_CANCER_UP	1.50858	0	0.18654
GO_REGULATION_OF_PHOSPHORUS_METABOLIC_PROCESS	1.50557	0	0.189594
GO_POSITIVE_REGULATION_OF_CAMP_METABOLIC_PROCESS	1.5045	0	0.190055
MCCLUNG_COCAIN_REWARD_4WK	1.50405	0	0.18994
GO_EXTRACELLULAR_MATRIX_DISASSEMBLY	1.50361	0	0.190152
GO_CAMERA_TYPE_EYE_MORPHOGENESIS	1.5033	0	0.189784
CUI_TCF21_TARGETS_2_UP	1.50323	0	0.18954
GO_CORTICAL_ACTIN_CYTOSKELETON	1.50297	0	0.189812
NABA_MATRISOME	1.50276	0	0.189447
MIKKELSEN_MCV6_HCP_WITH_H3K27ME3	1.50254	0	0.189083
GO_REGULATION_OF_MAP_KINASE_ACTIVITY	1.50161	0	0.189938
HUPER_BREAST_BASAL_VS_LUMINAL_UP	1.50132	0	0.189833
GO_STEROID_BIOSYNTHETIC_PROCESS	1.50093	0	0.189622
ALCALAY_AML_BY_NPM1_LOCALIZATION_DN	1.5009	0	0.189262
SMID_BREAST_CANCER_BASAL_UP	1.49905	0	0.19169
KONDO_EZH2_TARGETS	1.49891	0	0.191433
GO_RESPONSE_TO_STEROID_HORMONE	1.4989	0	0.191528
REICHERT_MITOSIS_LIN9_TARGETS	1.49863	0	0.191429
GO_PLASMA_MEMBRANE_RECEPTOR_COMPLEX	1.49842	0	0.191069
PACHER_TARGETS_OF_IGF1_AND_IGF2_UP	1.49783	0	0.191376
GO_REGULATION_OF_HORMONE_SECRETION	1.49769	0	0.191018
WHITFIELD_CELL_CYCLE_G2	1.49744	0	0.191041
CHEN_METABOLIC_SYNDROM_NETWORK	1.49732	0	0.190686
DURCHDEWALD_SKIN_CARCINOGENESIS_DN	1.49729	0	0.190331
GARGALOVIC_RESPONSE_TO_OXIDIZED_PHOSPHOLIPIDS_TURQUOISE_DN	1.49718	0	0.189979
GO_GAMETE_GENERATION	1.49604	0	0.19014
GO_ENDODERMAL_CELL_DIFFERENTIATION	1.49571	0	0.19007
GO_MOVEMENT_OF_CELL_OR_SUBCELLULAR_COMPONENT	1.49534	0	0.190166
GO_ISOPRENOID_METABOLIC_PROCESS	1.49466	0.108384	0.19016
MEISSNER_NPC_HCP_WITH_H3K4ME2_AND_H3K27ME3	1.49296	0	0.192164
GO_REGULATION_OF_CELL_DEVELOPMENT	1.49167	0	0.19325
GO_BEHAVIOR	1.49147	0	0.193228
HELLER_SILENCED_BY_METHYLATION_DN	1.49024	0.107071	0.193209
GO_MEMBRANE_REGION	1.49002	0	0.192857
GO_ORGANOPHOSPHATE_ESTER_TRANSPORT	1.48926	0	0.192869
GO_GASTRULATION	1.48922	0	0.192519
GO_BLOOD_VESSEL_MORPHOGENESIS	1.48915	0	0.192172
CONCANNON_APOPTOSIS_BY_EPOXOMICIN_DN	1.48817	0	0.192341
WHITFIELD_CELL_CYCLE_LITERATURE	1.48747	0	0.193378
GO_NEGATIVE_REGULATION_OF_CELLULAR_COMPONENT_ORGANIZATION	1.48731	0	0.193031
GO_REGULATION_OF_CELL_MORPHOGENESIS	1.48728	0	0.192686
GO_PHOSPHATIDYLINOSITOL_BISPHOSPHATE_BINDING	1.4859	0	0.193302
GO_POSITIVE_REGULATION_OF_BINDING	1.48579	0	0.193188
GALINDO_IMMUNE_RESPONSE_TO_ENTEROTOXIN	1.48453	0	0.194579
PYEON_CANCER_HEAD_AND_NECK_VS_CERVICAL_UP	1.48439	0	0.194233
WHITFIELD_CELL_CYCLE_S	1.48199	0	0.195121
LENAOUR_DENDRITIC_CELL_MATURATION_UP	1.48181	0	0.194776
GO_NEURON_PART	1.48153	0	0.194878
RIGGINS_TAMOXIFEN_RESISTANCE_UP	1.48148	0	0.194534
GO_CELLULAR_RESPONSE_TO_CARBOHYDRATE_STIMULUS	1.48078	0	0.194701
LEIN_NEURON_MARKERS	1.4803	0	0.19503
GO_POSITIVE_REGULATION_OF_PURINE_NUCLEOTIDE_METABOLIC_PROCESS	1.47974	0	0.194787
GO_POSITIVE_REGULATION_OF_NUCLEOTIDE_METABOLIC_PROCESS	1.47974	0	0.194446
GO_ORGANIC_HYDROXY_COMPOUND_BIOSYNTHETIC_PROCESS	1.479	0	0.195106
NABA_MATRISOME_ASSOCIATED	1.47755	0	0.19609
GO_CELL_CELL_RECOGNITION	1.47753	0	0.195749
GEORGES_TARGETS_OF_MIR192_AND_MIR215	1.47684	0	0.196269
HALLMARK_EPITHELIAL_MESENCHYMAL_TRANSITION	1.47587	0	0.196129
RB_P107_DN.V1_UP	1.47525	0	0.196308
GO_NEGATIVE_REGULATION_OF_CELL_ADHESION	1.47524	0	0.195969
GO_ACTOMYOSIN_STRUCTURE_ORGANIZATION	1.47451	0	0.19704
GO_REGULATION_OF_HISTONE_METHYLATION	1.4742	0.169043	0.197354
GO_EPITHELIAL_TO_MESENCHYMAL_TRANSITION	1.47414	0	0.197016
GO_CILIARY_BASAL_BODY	1.47331	0	0.197175
GO_MULTI_ORGANISM_REPRODUCTIVE_PROCESS	1.47278	0	0.197707
WHITFIELD_CELL_CYCLE_G1_S	1.47274	0	0.197627
GO_STEM_CELL_DIFFERENTIATION	1.47175	0	0.198251
GO_NADP_BINDING	1.47167	0.0764463	0.197914
GO_NEURON_PROJECTION	1.47072	0	0.198839
GO_REGULATION_OF_CALCIUM_ION_IMPORT	1.47056	0	0.19872
REACTOME_G_ALPHA_Q_SIGNALLING_EVENTS	1.46928	0	0.1991
NAKAMURA_ADIPOGENESIS_LATE_DN	1.46927	0	0.198765
GO_ANGIOGENESIS	1.46926	0	0.19843
GO_MICROTUBULE_ORGANIZING_CENTER_PART	1.4692	0	0.198435
GO_RESPONSE_TO_ABIOTIC_STIMULUS	1.46837	0	0.198953
GO_NEGATIVE_REGULATION_OF_CELL_ACTIVATION	1.46662	0	0.200324
BROWNE_HCMV_INFECTION_18HR_DN	1.46655	0	0.199989
GO_REGULATION_OF_BINDING	1.46652	0	0.199754
GO_AMEBOIDAL_TYPE_CELL_MIGRATION	1.4637	0	0.203107
PETROVA_PROX1_TARGETS_UP	1.46327	0	0.202867
TANAKA_METHYLATED_IN_ESOPHAGEAL_CARCINOMA	1.4632	0	0.202529
GO_CARDIOVASCULAR_SYSTEM_DEVELOPMENT	1.4613	0	0.205454
GO_CIRCULATORY_SYSTEM_DEVELOPMENT	1.4613	0	0.205112
LEE_EARLY_T_LYMPHOCYTE_UP	1.46113	0	0.204773
BASSO_CD40_SIGNALING_DN	1.46035	0	0.205261
GO_RESPONSE_TO_ALCOHOL	1.46016	0	0.205032
NIKOLSKY_BREAST_CANCER_16Q24_AMPLICON	1.45966	0	0.205085
GO_MICROTUBULE_ASSOCIATED_COMPLEX	1.45924	0	0.204748
ZHENG_GLIOBLASTOMA_PLASTICITY_UP	1.45804	0	0.205066
HALLMARK_CHOLESTEROL_HOMEOSTASIS	1.45784	0	0.205197
LI_WILMS_TUMOR_VS_FETAL_KIDNEY_2_DN	1.45741	0	0.205147
GO_LYMPHOCYTE_MEDIATED_IMMUNITY	1.45709	0	0.205614
GO_REGULATION_OF_STEROID_METABOLIC_PROCESS	1.45678	0	0.20528
GHANDHI_BYSTANDER_IRRADIATION_UP	1.45645	0	0.205166
GO_REGULATION_OF_ERBB_SIGNALING_PATHWAY	1.45585	0	0.20546
GO_NEGATIVE_REGULATION_OF_CELL_CYCLE	1.45521	0	0.205875
SCHAEFFER_PROSTATE_DEVELOPMENT_12HR_DN	1.45494	0	0.205542
GO_REGULATION_OF_PROTEIN_MATURATION	1.45413	0	0.206059
GO_REGULATION_OF_TRANSCRIPTION_INVOLVED_IN_G1_S_TRANSITION_OF_MITOTIC_CELL_CYCLE	1.45363	0	0.206027
GO_MONOCARBOXYLIC_ACID_BIOSYNTHETIC_PROCESS	1.45362	0	0.205696
WENG_POR_TARGETS_LIVER_UP	1.45333	0	0.205711
GO_RESPONSE_TO_CORTICOSTEROID	1.45233	0	0.206347
GO_RESPONSE_TO_ORGANOPHOSPHORUS	1.45206	0.096	0.206224
GO_PROTEIN_HOMODIMERIZATION_ACTIVITY	1.45132	0	0.207376
LABBE_WNT3A_TARGETS_UP	1.45078	0	0.207605
GO_NEGATIVE_REGULATION_OF_HOMEOSTATIC_PROCESS	1.45031	0	0.207726
MATZUK_SPERMATOCYTE	1.45018	0	0.207397
GO_PROTEIN_LOCALIZATION_TO_CHROMOSOME	1.45	0	0.207304
MCCABE_BOUND_BY_HOXC6	1.44956	0	0.207098
GO_MUSCLE_CELL_DIFFERENTIATION	1.44917	0	0.207145
CHIANG_LIVER_CANCER_SUBCLASS_PROLIFERATION_UP	1.44891	0	0.207093
GO_NEGATIVE_REGULATION_OF_VASCULATURE_DEVELOPMENT	1.44864	0	0.207473
VANTVEER_BREAST_CANCER_POOR_PROGNOSIS	1.44834	0	0.207654
GO_CHROMATIN_BINDING	1.44832	0	0.20733
SAMOLS_TARGETS_OF_KHSV_MIRNAS_DN	1.44792	0	0.207212
GO_EPITHELIAL_CELL_PROLIFERATION	1.4479	0	0.206889
URS_ADIPOCYTE_DIFFERENTIATION_UP	1.447	0.0907258	0.208038
KEGG_PATHWAYS_IN_CANCER	1.44652	0	0.208559
KIM_MYCN_AMPLIFICATION_TARGETS_UP	1.44564	0	0.208718
GENTILE_UV_RESPONSE_CLUSTER_D8	1.44533	0	0.20921
GO_CELL_PART_MORPHOGENESIS	1.4449	0	0.209078
GO_REGULATION_OF_T_CELL_PROLIFERATION	1.44457	0	0.209579
GO_NEGATIVE_REGULATION_OF_PROTEIN_BINDING	1.44377	0	0.209757
LTE2_UP.V1_UP	1.44323	0.123016	0.209984
EPPERT_HSC_R	1.44307	0	0.209746
TENEDINI_MEGAKARYOCYTE_MARKERS	1.44302	0	0.209424
CLASPER_LYMPHATIC_VESSELS_DURING_METASTASIS_DN	1.4428	0	0.209104
GO_NEURON_DEVELOPMENT	1.44249	0	0.209424
LEE_NEURAL_CREST_STEM_CELL_DN	1.44248	0	0.209105
WHITFIELD_CELL_CYCLE_G2_M	1.44224	0	0.208787
GO_CELL_PROLIFERATION	1.44135	0	0.209363
GO_POSITIVE_REGULATION_OF_SMOOTH_MUSCLE_CELL_PROLIFERATION	1.44117	0	0.20973
GO_MALE_GAMETE_GENERATION	1.44111	0	0.209413
GO_REGULATION_OF_TRANSFORMING_GROWTH_FACTOR_BETA_RECEPTOR_SIGNALING_PATHWAY	1.44024	0.106212	0.21059
GO_REGULATION_OF_CELLULAR_RESPONSE_TO_TRANSFORMING_GROWTH_FACTOR_BETA_STIMULUS	1.44024	0.106212	0.210273
GO_OXIDOREDUCTASE_ACTIVITY_ACTING_ON_PAIRED_DONORS_WITH_INCORPORATION_OR_REDUCTION_OF_MOLECULAR_OXYGEN	1.44012	0	0.209956
GO_SINGLE_ORGANISM_BEHAVIOR	1.43937	0	0.211203
KERLEY_RESPONSE_TO_CISPLATIN_UP	1.43926	0	0.210887
GO_INTERMEDIATE_FILAMENT_CYTOSKELETON	1.43865	0	0.211456
AKT_UP_MTOR_DN.V1_UP	1.43667	0	0.214018
E2F3_UP.V1_UP	1.4357	0	0.213969
GO_NEGATIVE_REGULATION_OF_HOMOTYPIC_CELL_CELL_ADHESION	1.43517	0	0.215323
GO_CARGO_RECEPTOR_ACTIVITY	1.43465	0	0.215552
GO_NEURON_DIFFERENTIATION	1.43429	0.0912698	0.215333
GO_REGULATION_OF_DEFENSE_RESPONSE_TO_VIRUS_BY_HOST	1.43325	0	0.216023
PTEN_DN.V1_DN	1.43325	0	0.215702
GREENBAUM_E2A_TARGETS_UP	1.43281	0	0.215945
VERHAAK_GLIOBLASTOMA_MESENCHYMAL	1.43189	0	0.21718
GO_CYTOKINE_BINDING	1.43188	0	0.216859
KOKKINAKIS_METHIONINE_DEPRIVATION_96HR_UP	1.43105	0	0.218057
GO_REGULATION_OF_SYNAPTIC_PLASTICITY	1.43064	0.0956175	0.218018
GO_METALLOENDOPEPTIDASE_ACTIVITY	1.43017	0	0.218102
KEGG_PROGESTERONE_MEDIATED_OOCYTE_MATURATION	1.42953	0	0.218711
ZHAN_MULTIPLE_MYELOMA_PR_UP	1.42897	0	0.218965
WEIGEL_OXIDATIVE_STRESS_BY_HNE_AND_H2O2	1.42805	0	0.219874
GO_REGULATION_OF_NF_KAPPAB_IMPORT_INTO_NUCLEUS	1.42762	0	0.220332
GO_RESPONSE_TO_OXYGEN_LEVELS	1.42733	0	0.22001
KANG_DOXORUBICIN_RESISTANCE_UP	1.42715	0	0.219918
PEART_HDAC_PROLIFERATION_CLUSTER_UP	1.42706	0	0.219677
GO_NEGATIVE_REGULATION_OF_MULTICELLULAR_ORGANISMAL_PROCESS	1.42645	0	0.220424
GO_RESPONSE_TO_OSMOTIC_STRESS	1.42618	0.0940695	0.220182
FARMER_BREAST_CANCER_APOCRINE_VS_BASAL	1.42612	0	0.219863
GO_REGULATION_OF_HOMEOSTATIC_PROCESS	1.42579	0	0.219727
GO_CELLULAR_COMPONENT_MORPHOGENESIS	1.42498	0.0940695	0.22051
NAKAMURA_METASTASIS_MODEL_DN	1.42477	0	0.220275
GO_ACTIN_BINDING	1.4243	0	0.220311
PEDRIOLI_MIR31_TARGETS_UP	1.42385	0	0.220635
LIAO_METASTASIS	1.42326	0	0.221447
GO_LONG_CHAIN_FATTY_ACID_METABOLIC_PROCESS	1.42289	0.102119	0.221573
BOHN_PRIMARY_IMMUNODEFICIENCY_SYNDROM_UP	1.42264	0	0.221899
CAHOY_ASTROGLIAL	1.42247	0	0.221581
GO_HYDROLASE_ACTIVITY_ACTING_ON_ESTER_BONDS	1.42231	0	0.221883
GO_REGULATION_OF_CALCIUM_ION_TRANSMEMBRANE_TRANSPORT	1.42177	0	0.222584
GO_POSITIVE_REGULATION_OF_PROTEIN_SERINE_THREONINE_KINASE_ACTIVITY	1.4214	0.0927419	0.223425
GO_REGULATION_OF_LIPID_CATABOLIC_PROCESS	1.42088	0	0.224586
GO_RHO_GTPASE_BINDING	1.42072	0	0.224629
PID_PLK1_PATHWAY	1.42046	0	0.224598
NEMETH_INFLAMMATORY_RESPONSE_LPS_UP	1.42043	0	0.22428
RASHI_RESPONSE_TO_IONIZING_RADIATION_5	1.4201	0	0.22406
QI_PLASMACYTOMA_UP	1.41962	0	0.224867
TORCHIA_TARGETS_OF_EWSR1_FLI1_FUSION_DN	1.41961	0	0.22455
GO_CELL_RECOGNITION	1.41946	0	0.22444
GO_G_PROTEIN_COUPLED_RECEPTOR_SIGNALING_PATHWAY_COUPLED_TO_CYCLIC_NUCLEOTIDE_SECOND_MESSENGER	1.41921	0.0898204	0.224291
GO_REGULATION_OF_GLIOGENESIS	1.41845	0	0.225044
GO_COGNITION	1.41831	0.0898438	0.225011
GO_ORGANIC_HYDROXY_COMPOUND_METABOLIC_PROCESS	1.41694	0	0.226541
GO_BLASTOCYST_DEVELOPMENT	1.41689	0	0.226225
GO_KINESIN_COMPLEX	1.41682	0	0.226279
GO_MICROTUBULE_CYTOSKELETON_ORGANIZATION	1.41621	0	0.227117
BROWNE_HCMV_INFECTION_2HR_DN	1.41606	0	0.227019
GO_XENOPHAGY	1.41495	0	0.228635
GO_RESPONSE_TO_LIPID	1.41434	0	0.228556
MASSARWEH_TAMOXIFEN_RESISTANCE_DN	1.41425	0	0.228239
GO_REPRODUCTION	1.41375	0	0.228159
GO_MULTICELLULAR_ORGANISM_REPRODUCTION	1.4132	0	0.229284
GO_MORPHOGENESIS_OF_AN_EPITHELIAL_SHEET	1.41286	0	0.229473
HENDRICKS_SMARCA4_TARGETS_UP	1.41273	0	0.229357
GO_CELL_CORTEX	1.41217	0	0.229315
PURBEY_TARGETS_OF_CTBP1_AND_SATB1_UP	1.41217	0	0.229
ZHANG_BREAST_CANCER_PROGENITORS_DN	1.41198	0.107884	0.228789
GO_CYTOSKELETON_ORGANIZATION	1.41156	0	0.228852
TBK1.DF_UP	1.41076	0	0.229583
GO_OSSIFICATION	1.40957	0	0.229917
GO_POSITIVE_REGULATION_OF_T_CELL_PROLIFERATION	1.40936	0	0.229779
GO_POSITIVE_REGULATION_OF_PEPTIDYL_TYROSINE_PHOSPHORYLATION	1.40905	0	0.230225
MTOR_UP.V1_UP	1.40843	0	0.230771
GEORGES_CELL_CYCLE_MIR192_TARGETS	1.40838	0	0.230458
PID_RB_1PATHWAY	1.4079	0	0.231373
GO_REGULATION_OF_CELL_DIVISION	1.40704	0	0.232337
DAZARD_UV_RESPONSE_CLUSTER_G6	1.4069	0	0.232413
GO_CELLULAR_RESPONSE_TO_LIPID	1.40664	0	0.232387
GO_REGULATION_OF_CHROMOSOME_ORGANIZATION	1.40653	0	0.232237
RIZ_ERYTHROID_DIFFERENTIATION_CCNE1	1.40628	0	0.232355
FARMER_BREAST_CANCER_CLUSTER_2	1.40614	0	0.23219
PURBEY_TARGETS_OF_CTBP1_NOT_SATB1_UP	1.40576	0	0.231878
GO_POSITIVE_REGULATION_OF_BIOSYNTHETIC_PROCESS	1.40546	0	0.231876
LINDGREN_BLADDER_CANCER_CLUSTER_1_UP	1.40494	0	0.232361
GO_POSITIVE_REGULATION_OF_INFLAMMATORY_RESPONSE	1.40431	0.106426	0.232657
BROWNE_HCMV_INFECTION_12HR_DN	1.40428	0	0.232347
NIKOLSKY_BREAST_CANCER_17Q21_Q25_AMPLICON	1.40389	0	0.232038
GO_GLAND_MORPHOGENESIS	1.40279	0	0.232765
ALONSO_METASTASIS_EMT_UP	1.40251	0	0.232532
GO_MICROTUBULE_BINDING	1.40238	0	0.232498
KATSANOU_ELAVL1_TARGETS_DN	1.40234	0	0.232191
GO_NEGATIVE_REGULATION_OF_PROTEIN_METABOLIC_PROCESS	1.39957	0	0.236066
GO_NUCLEAR_NUCLEOSOME	1.39886	0	0.236787
GO_POSITIVE_REGULATION_OF_CELL_MORPHOGENESIS_INVOLVED_IN_DIFFERENTIATION	1.39813	0	0.237721
PRAMOONJAGO_SOX4_TARGETS_UP	1.39796	0	0.237726
GO_REGULATION_OF_PEPTIDYL_TYROSINE_PHOSPHORYLATION	1.39784	0	0.237673
GO_METALLOPEPTIDASE_ACTIVITY	1.39658	0	0.23936
EGUCHI_CELL_CYCLE_RB1_TARGETS	1.39638	0	0.23912
GO_NEGATIVE_REGULATION_OF_CATABOLIC_PROCESS	1.39627	0	0.238806
YAUCH_HEDGEHOG_SIGNALING_PARACRINE_DN	1.39621	0	0.238493
SRC_UP.V1_DN	1.39601	0	0.238412
KONG_E2F3_TARGETS	1.39555	0	0.238681
GRAESSMANN_RESPONSE_TO_MC_AND_DOXORUBICIN_UP	1.39501	0	0.23928
CROMER_TUMORIGENESIS_UP	1.39482	0.0909091	0.239262
REACTOME_CLASS_B_2_SECRETIN_FAMILY_RECEPTORS	1.39455	0.106855	0.239235
GO_KINASE_ACTIVITY	1.39445	0.106339	0.239011
REACTOME_FACTORS_INVOLVED_IN_MEGAKARYOCYTE_DEVELOPMENT_AND_PLATELET_PRODUCTION	1.39349	0	0.240327
GO_POSITIVE_REGULATION_OF_LEUKOCYTE_MIGRATION	1.39301	0.0889328	0.240629
PIGF_UP.V1_DN	1.39278	0	0.24071
MORI_PRE_BI_LYMPHOCYTE_UP	1.39224	0	0.241441
TURASHVILI_BREAST_LOBULAR_CARCINOMA_VS_LOBULAR_NORMAL_DN	1.39221	0	0.241129
SLEBOS_HEAD_AND_NECK_CANCER_WITH_HPV_UP	1.39194	0	0.241447
PID_E2F_PATHWAY	1.39166	0	0.241918
PID_FOXM1_PATHWAY	1.39161	0	0.241608
GO_EPITHELIUM_DEVELOPMENT	1.39083	0.096	0.241875
BURTON_ADIPOGENESIS_3	1.39025	0	0.242183
STEIN_ESR1_TARGETS	1.39021	0	0.242023
KEGG_HYPERTROPHIC_CARDIOMYOPATHY_HCM	1.38953	0	0.242733
GO_MAINTENANCE_OF_LOCATION	1.38939	0	0.242491
NABA_SECRETED_FACTORS	1.38917	0.104743	0.242348
KIM_WT1_TARGETS_12HR_UP	1.38875	0	0.242997
NAKAMURA_ADIPOGENESIS_EARLY_DN	1.3878	0	0.243427
ROSS_AML_WITH_PML_RARA_FUSION	1.38745	0	0.243368
GO_RECEPTOR_BINDING	1.3871	0	0.243402
AMIT_EGF_RESPONSE_120_MCF10A	1.38702	0.105051	0.243094
NADERI_BREAST_CANCER_PROGNOSIS_UP	1.38629	0	0.2437
AFFAR_YY1_TARGETS_DN	1.38623	0	0.243393
SMIRNOV_CIRCULATING_ENDOTHELIOCYTES_IN_CANCER_UP	1.38578	0.12766	0.244257
GO_TISSUE_DEVELOPMENT	1.38566	0	0.243949
GO_REGULATION_OF_MORPHOGENESIS_OF_A_BRANCHING_STRUCTURE	1.38457	0	0.245503
GU_PDEF_TARGETS_UP	1.38391	0	0.245502
GO_NEGATIVE_REGULATION_OF_GROWTH	1.38381	0.118321	0.245194
RB_DN.V1_UP	1.3833	0	0.245365
GO_STEROL_METABOLIC_PROCESS	1.38294	0	0.246099
GO_SPINDLE_MICROTUBULE	1.38289	0	0.245954
LI_WILMS_TUMOR_ANAPLASTIC_UP	1.38106	0	0.247859
GO_NEGATIVE_REGULATION_OF_CELL_DIVISION	1.38032	0	0.248601
MCCLUNG_CREB1_TARGETS_UP	1.38012	0	0.248439
GO_REGULATION_OF_CELL_SUBSTRATE_ADHESION	1.38004	0.0981595	0.24813
KEGG_DILATED_CARDIOMYOPATHY	1.37946	0	0.248988
GO_NEGATIVE_REGULATION_OF_CELLULAR_RESPONSE_TO_TRANSFORMING_GROWTH_FACTOR_BETA_STIMULUS	1.3794	0	0.248679
GO_NEGATIVE_REGULATION_OF_TRANSFORMING_GROWTH_FACTOR_BETA_RECEPTOR_SIGNALING_PATHWAY	1.3794	0	0.248371
GO_MYELOID_LEUKOCYTE_DIFFERENTIATION	1.37913	0	0.248586
GO_RESPONSE_TO_WOUNDING	1.37873	0	0.248703
TOYOTA_TARGETS_OF_MIR34B_AND_MIR34C	1.37816	0	0.2497
BROWNE_HCMV_INFECTION_1HR_DN	1.37791	0.168357	0.249663
KEGG_BLADDER_CANCER	1.37755	0	0.250151
GO_DETECTION_OF_STIMULUS	1.37725	0	0.250072
GO_CORTICAL_CYTOSKELETON	1.37713	0	0.249765
SENGUPTA_NASOPHARYNGEAL_CARCINOMA_UP	1.37694	0	0.249884
GO_NUCLEAR_CHROMATIN	1.37672	0	0.249831
GOZGIT_ESR1_TARGETS_UP	1.37605	0	0.250069
GRAHAM_NORMAL_QUIESCENT_VS_NORMAL_DIVIDING_DN	1.37556	0	0.250505
GO_POSITIVE_REGULATION_OF_CELL_GROWTH	1.37501	0	0.251135
ZWANG_CLASS_1_TRANSIENTLY_INDUCED_BY_EGF	1.37461	0.100209	0.251553
GO_POSITIVE_REGULATION_OF_HOMEOSTATIC_PROCESS	1.37415	0.0981595	0.25177
GO_GTPASE_BINDING	1.37373	0	0.251464
GO_ENDOTHELIAL_CELL_MIGRATION	1.37351	0	0.251568
ALCALAY_AML_BY_NPM1_LOCALIZATION_UP	1.37344	0	0.251264
GO_NEGATIVE_REGULATION_OF_NUCLEAR_DIVISION	1.37344	0	0.25096
GO_POSITIVE_REGULATION_OF_KINASE_ACTIVITY	1.37238	0.0940695	0.251807
FURUKAWA_DUSP6_TARGETS_PCI35_DN	1.37237	0	0.251503
PDGF_UP.V1_DN	1.37225	0.0890269	0.251277
FOSTER_TOLERANT_MACROPHAGE_DN	1.37215	0.0892857	0.250975
GO_NEURON_SPINE	1.37209	0.223404	0.250674
GO_POSITIVE_REGULATION_OF_CYCLIC_NUCLEOTIDE_METABOLIC_PROCESS	1.37183	0	0.250573
GO_SOMATODENDRITIC_COMPARTMENT	1.37148	0	0.25035
WU_CELL_MIGRATION	1.37114	0	0.250051
GO_REGULATION_OF_SISTER_CHROMATID_SEGREGATION	1.36906	0	0.252626
GO_POSITIVE_REGULATION_OF_MUSCLE_TISSUE_DEVELOPMENT	1.36865	0	0.252891
LEE_LIVER_CANCER_ACOX1_UP	1.3683	0	0.253009
ODONNELL_TARGETS_OF_MYC_AND_TFRC_DN	1.36816	0	0.252915
CROONQUIST_IL6_DEPRIVATION_DN	1.36809	0	0.252702
KEGG_P53_SIGNALING_PATHWAY	1.36777	0	0.252692
OLSSON_E2F3_TARGETS_DN	1.36751	0	0.252939
GO_ACTIN_FILAMENT_BINDING	1.36727	0	0.252927
GO_REGULATION_OF_PROTEIN_KINASE_B_SIGNALING	1.36684	0.134969	0.25325
GO_PHOSPHATASE_BINDING	1.36682	0	0.253153
GO_PROTEIN_DIMERIZATION_ACTIVITY	1.3663	0	0.254086
GO_CALMODULIN_BINDING	1.36565	0.0952381	0.255392
GO_PROTEIN_TYROSINE_PHOSPHATASE_ACTIVITY	1.36307	0.112311	0.25855
REACTOME_PPARA_ACTIVATES_GENE_EXPRESSION	1.36301	0.108384	0.258316
FRIDMAN_SENESCENCE_UP	1.36261	0	0.258739
LEE_LIVER_CANCER_MYC_UP	1.36234	0	0.258662
GO_REGULATION_OF_CHROMOSOME_SEGREGATION	1.3622	0	0.25842
ZHU_CMV_24_HR_DN	1.36188	0	0.258624
GO_METENCEPHALON_DEVELOPMENT	1.36122	0	0.259954
AMIT_EGF_RESPONSE_120_HELA	1.36102	0	0.259874
CHICAS_RB1_TARGETS_GROWING	1.36089	0	0.259764
ADDYA_ERYTHROID_DIFFERENTIATION_BY_HEMIN	1.36066	0	0.259822
GO_MEIOTIC_CELL_CYCLE	1.36021	0	0.26012
GO_NEGATIVE_REGULATION_OF_MOLECULAR_FUNCTION	1.36001	0	0.260219
GO_INTRACELLULAR_STEROID_HORMONE_RECEPTOR_SIGNALING_PATHWAY	1.35999	0	0.260081
GO_ACTIVATION_OF_PROTEIN_KINASE_ACTIVITY	1.35939	0	0.26064
GO_DEVELOPMENTAL_PROCESS_INVOLVED_IN_REPRODUCTION	1.35828	0	0.261868
GO_NEGATIVE_REGULATION_OF_PROTEIN_MODIFICATION_PROCESS	1.35824	0	0.261728
HU_GENOTOXIC_DAMAGE_4HR	1.35794	0	0.261426
DUTERTRE_ESTRADIOL_RESPONSE_24HR_UP	1.35724	0	0.263389
CHIARADONNA_NEOPLASTIC_TRANSFORMATION_CDC25_UP	1.35697	0	0.26367
PENG_GLUCOSE_DEPRIVATION_UP	1.3563	0	0.264206
FONTAINE_PAPILLARY_THYROID_CARCINOMA_UP	1.356	0	0.264176
GO_INTERMEDIATE_FILAMENT	1.35558	0	0.264389
GO_RESPONSE_TO_OXYGEN_CONTAINING_COMPOUND	1.35495	0	0.264975
PURBEY_TARGETS_OF_CTBP1_NOT_SATB1_DN	1.35469	0	0.264967
KUMAR_PATHOGEN_LOAD_BY_MACROPHAGES	1.35406	0.0756646	0.2653
PEDERSEN_METASTASIS_BY_ERBB2_ISOFORM_7	1.35286	0	0.266826
ROSTY_CERVICAL_CANCER_PROLIFERATION_CLUSTER	1.35262	0	0.266909
GO_REGULATION_OF_HYDROLASE_ACTIVITY	1.35253	0.122288	0.266604
GO_TUBULIN_BINDING	1.35231	0	0.266985
ACEVEDO_LIVER_CANCER_WITH_H3K9ME3_DN	1.35225	0	0.266868
GO_HISTONE_BINDING	1.35088	0	0.269196
HOSHIDA_LIVER_CANCER_SURVIVAL_UP	1.35046	0	0.269865
WESTON_VEGFA_TARGETS_6HR	1.34959	0.0921844	0.270999
GO_CYTOSKELETAL_PROTEIN_BINDING	1.34954	0	0.271094
GO_DNA_SYNTHESIS_INVOLVED_IN_DNA_REPAIR	1.34899	0	0.27138
PRC1_BMI_UP.V1_UP	1.34889	0	0.271072
REACTOME_HEMOSTASIS	1.34841	0	0.271471
GO_LEUKOCYTE_MIGRATION	1.34826	0	0.271164
GO_TAXIS	1.34758	0	0.271755
JAEGER_METASTASIS_UP	1.34647	0	0.273362
VANTVEER_BREAST_CANCER_ESR1_DN	1.3459	0	0.274006
GO_PROTEIN_TYROSINE_KINASE_ACTIVITY	1.34547	0	0.274096
GO_REGULATION_OF_HOMOTYPIC_CELL_CELL_ADHESION	1.34543	0.0940695	0.273788
GO_POSITIVE_REGULATION_OF_MITOTIC_CELL_CYCLE	1.34472	0	0.274428
JECHLINGER_EPITHELIAL_TO_MESENCHYMAL_TRANSITION_DN	1.34465	0	0.27412
GO_NUCLEOSIDE_PHOSPHATE_CATABOLIC_PROCESS	1.34431	0	0.27424
CHANG_CYCLING_GENES	1.34363	0	0.27458
GO_N_METHYLTRANSFERASE_ACTIVITY	1.34318	0	0.2749
GO_POSITIVE_REGULATION_OF_CELLULAR_COMPONENT_ORGANIZATION	1.34295	0	0.275143
LIEN_BREAST_CARCINOMA_METAPLASTIC_VS_DUCTAL_UP	1.34278	0	0.275279
SOTIRIOU_BREAST_CANCER_GRADE_1_VS_3_UP	1.34273	0	0.274972
PANGAS_TUMOR_SUPPRESSION_BY_SMAD1_AND_SMAD5_UP	1.34226	0	0.275054
GO_GLIOGENESIS	1.34221	0.124248	0.274805
MIKKELSEN_MEF_HCP_WITH_H3K27ME3	1.342	0	0.274864
GO_POSITIVE_REGULATION_OF_HEMOPOIESIS	1.34137	0.128906	0.275252
GO_SYNAPTIC_MEMBRANE	1.34108	0	0.275367
ISHIDA_E2F_TARGETS	1.34106	0	0.275131
GO_CELL_SUBSTRATE_ADHESION	1.34095	0.097561	0.275147
GO_REGULATION_OF_CYTOSKELETON_ORGANIZATION	1.34095	0	0.274844
GO_MESODERM_MORPHOGENESIS	1.34051	0	0.275205
ZHOU_CELL_CYCLE_GENES_IN_IR_RESPONSE_6HR	1.34036	0	0.274982
GO_NEGATIVE_REGULATION_OF_CELL_CYCLE_PHASE_TRANSITION	1.34016	0	0.275147
GO_PROTEIN_PHOSPHORYLATION	1.34009	0	0.274924
HOFFMANN_LARGE_TO_SMALL_PRE_BII_LYMPHOCYTE_UP	1.34007	0	0.274623
CHIBA_RESPONSE_TO_TSA_UP	1.34001	0.196881	0.274322
GO_REGULATION_OF_CIRCADIAN_RHYTHM	1.34	0.0956175	0.274022
CERVERA_SDHB_TARGETS_2	1.33979	0.210084	0.274086
YAGI_AML_WITH_INV_16_TRANSLOCATION	1.33962	0	0.274092
GO_POSITIVE_REGULATION_OF_HYDROLASE_ACTIVITY	1.33841	0	0.276271
GO_REGULATION_OF_CAMP_METABOLIC_PROCESS	1.33814	0	0.276382
RICKMAN_HEAD_AND_NECK_CANCER_E	1.33763	0	0.276651
GO_CULLIN_RING_UBIQUITIN_LIGASE_COMPLEX	1.33743	0	0.276583
GO_SPINDLE_MIDZONE	1.33743	0	0.276342
GO_MOLECULAR_FUNCTION_REGULATOR	1.33743	0	0.276043
IVANOVSKA_MIR106B_TARGETS	1.33737	0.0920245	0.275745
GO_NEGATIVE_REGULATION_OF_MITOTIC_CELL_CYCLE	1.33714	0	0.27551
LI_INDUCED_T_TO_NATURAL_KILLER_UP	1.33712	0.134969	0.275213
IVANOVA_HEMATOPOIESIS_STEM_CELL_AND_PROGENITOR	1.33699	0.0985626	0.275253
WHITEFORD_PEDIATRIC_CANCER_MARKERS	1.33676	0	0.275327
GO_PROTEIN_TETRAMERIZATION	1.33665	0	0.275098
GO_CONDENSED_CHROMOSOME_CENTROMERIC_REGION	1.33622	0	0.275127
GO_KINETOCHORE	1.33483	0	0.276719
GO_SINGLE_FERTILIZATION	1.3346	0	0.276649
GO_ALCOHOL_BIOSYNTHETIC_PROCESS	1.33411	0	0.277294
NIKOLSKY_BREAST_CANCER_17Q11_Q21_AMPLICON	1.33365	0.101923	0.277859
CHICAS_RB1_TARGETS_CONFLUENT	1.33318	0.134969	0.278578
GO_DEVELOPMENT_OF_PRIMARY_SEXUAL_CHARACTERISTICS	1.33307	0	0.278281
GO_REGULATION_OF_BODY_FLUID_LEVELS	1.33299	0.0981595	0.277985
GO_EMBRYO_DEVELOPMENT_ENDING_IN_BIRTH_OR_EGG_HATCHING	1.33289	0.0921844	0.277751
GO_CALCIUM_DEPENDENT_PHOSPHOLIPID_BINDING	1.3327	0.169734	0.27758
GO_PHOSPHATASE_REGULATOR_ACTIVITY	1.33262	0.0903614	0.27751
GO_NEURON_PROJECTION_TERMINUS	1.33227	0.0923695	0.277759
NIKOLSKY_BREAST_CANCER_8Q12_Q22_AMPLICON	1.33216	0.0920245	0.27775
REACTOME_MITOTIC_PROMETAPHASE	1.33213	0	0.277456
GO_SPINDLE_LOCALIZATION	1.33187	0	0.27794
WALLACE_PROSTATE_CANCER_RACE_DN	1.33158	0	0.278282
GO_NEGATIVE_REGULATION_OF_CELLULAR_CATABOLIC_PROCESS	1.33146	0	0.278518
HOEBEKE_LYMPHOID_STEM_CELL_UP	1.33115	0.0991735	0.2787
MASSARWEH_RESPONSE_TO_ESTRADIOL	1.33113	0.2	0.278483
GO_ADENYLATE_CYCLASE_MODULATING_G_PROTEIN_COUPLED_RECEPTOR_SIGNALING_PATHWAY	1.33105	0.181637	0.278191
GO_EYE_DEVELOPMENT	1.33075	0.194215	0.278742
GO_RESPONSE_TO_ACID_CHEMICAL	1.33061	0.129412	0.278607
RAO_BOUND_BY_SALL4	1.33057	0	0.278316
GO_CHROMATIN_ORGANIZATION	1.32979	0	0.27906
KEGG_ARRHYTHMOGENIC_RIGHT_VENTRICULAR_CARDIOMYOPATHY_ARVC	1.32938	0.10084	0.279521
GO_REGULATION_OF_PHOSPHATIDYLINOSITOL_3_KINASE_SIGNALING	1.32832	0	0.280478
GO_REGULATION_OF_TRANSMEMBRANE_RECEPTOR_PROTEIN_SERINE_THREONINE_KINASE_SIGNALING_PATHWAY	1.32817	0.0756646	0.280234
GO_REGULATION_OF_CELL_ADHESION	1.32634	0	0.282518
BILANGES_SERUM_SENSITIVE_GENES	1.32608	0	0.2826
GO_REGULATION_OF_NUCLEAR_DIVISION	1.32597	0	0.282779
SANSOM_APC_TARGETS_UP	1.32566	0	0.28313
STK33_NOMO_DN	1.32502	0.0985626	0.28357
GO_POSITIVE_REGULATION_OF_LEUKOCYTE_CHEMOTAXIS	1.32478	0.0873786	0.283381
GO_SPERM_PART	1.32474	0	0.283211
GO_REGULATION_OF_CELL_CYCLE	1.3244	0	0.283434
REACTOME_GLYCOSAMINOGLYCAN_METABOLISM	1.32355	0.181263	0.284513
GO_MITOTIC_SPINDLE	1.32346	0	0.28422
VANDESLUIS_COMMD1_TARGETS_GROUP_3_UP	1.32315	0	0.284165
HALLMARK_MITOTIC_SPINDLE	1.32312	0	0.283947
GO_NEGATIVE_REGULATION_OF_ORGANELLE_ORGANIZATION	1.32247	0	0.284508
SCIBETTA_KDM5B_TARGETS_DN	1.32241	0	0.284216
LEE_METASTASIS_AND_ALTERNATIVE_SPLICING_UP	1.32218	0	0.284046
GO_SPINDLE_POLE	1.32208	0	0.283822
GO_PROTEIN_HETERODIMERIZATION_ACTIVITY	1.32129	0	0.284561
GO_CONDENSED_NUCLEAR_CHROMOSOME	1.3204	0	0.286048
REACTOME_G1_S_SPECIFIC_TRANSCRIPTION	1.32033	0	0.285872
GO_SISTER_CHROMATID_COHESION	1.32014	0	0.285733
REACTOME_SIGNALING_BY_GPCR	1.3201	0	0.285497
GO_REGULATION_OF_DENDRITE_MORPHOGENESIS	1.31955	0	0.286717
CORDENONSI_YAP_CONSERVED_SIGNATURE	1.3193	0	0.286733
GO_INTERSTRAND_CROSS_LINK_REPAIR	1.31924	0	0.28656
GO_PROTEIN_DNA_COMPLEX	1.3192	0	0.286269
GO_REGULATION_OF_REACTIVE_OXYGEN_SPECIES_METABOLIC_PROCESS	1.31912	0.223529	0.286251
ZHOU_CELL_CYCLE_GENES_IN_IR_RESPONSE_24HR	1.31882	0	0.286605
HINATA_NFKB_TARGETS_FIBROBLAST_UP	1.31879	0	0.286315
LY_AGING_OLD_DN	1.31824	0	0.286565
GO_NEGATIVE_REGULATION_OF_HYDROLASE_ACTIVITY	1.31824	0.122288	0.286276
SARRIO_EPITHELIAL_MESENCHYMAL_TRANSITION_UP	1.31822	0	0.286354
REACTOME_SIGNALING_BY_FGFR_IN_DISEASE	1.31767	0.132265	0.287013
KEGG_SYSTEMIC_LUPUS_ERYTHEMATOSUS	1.31737	0	0.287083
GO_RENAL_SYSTEM_PROCESS	1.317	0.0936864	0.287178
GO_APICAL_PART_OF_CELL	1.31694	0.208333	0.287135
GO_EPITHELIAL_CELL_DEVELOPMENT	1.31629	0.191446	0.287975
GO_SUPRAMOLECULAR_FIBER	1.31586	0	0.288359
REACTOME_RESPONSE_TO_ELEVATED_PLATELET_CYTOSOLIC_CA2_	1.31569	0	0.288236
SCIAN_CELL_CYCLE_TARGETS_OF_TP53_AND_TP73_DN	1.31561	0	0.288097
GO_POSITIVE_REGULATION_OF_GENE_EXPRESSION	1.31526	0	0.288125
GOTZMANN_EPITHELIAL_TO_MESENCHYMAL_TRANSITION_UP	1.31487	0	0.288086
GO_NEGATIVE_REGULATION_OF_CATALYTIC_ACTIVITY	1.31443	0	0.28799
GINESTIER_BREAST_CANCER_20Q13_AMPLIFICATION_UP	1.31385	0.09375	0.288684
GRAHAM_CML_DIVIDING_VS_NORMAL_QUIESCENT_UP	1.31252	0	0.290743
PEDERSEN_TARGETS_OF_611CTF_ISOFORM_OF_ERBB2	1.31226	0	0.290454
CAFFAREL_RESPONSE_TO_THC_DN	1.31179	0	0.291379
GO_POSITIVE_REGULATION_OF_TRANSCRIPTION_FACTOR_IMPORT_INTO_NUCLEUS	1.31123	0	0.292029
GO_POSITIVE_REGULATION_OF_CELL_CYCLE	1.31116	0	0.291943
GO_REGULATION_OF_SYNAPSE_ASSEMBLY	1.31099	0	0.291824
GO_POSITIVE_REGULATION_OF_CELL_CYCLE_PHASE_TRANSITION	1.31098	0	0.291536
GO_CYTOPLASMIC_MICROTUBULE	1.31094	0	0.291408
GO_PHOSPHATIDYLINOSITOL_PHOSPHATE_BINDING	1.31014	0	0.292401
GO_DNA_DEPENDENT_DNA_REPLICATION	1.30995	0	0.292456
GO_POSITIVE_REGULATION_OF_RESPONSE_TO_EXTERNAL_STIMULUS	1.30994	0.096	0.292168
GO_ESTABLISHMENT_OR_MAINTENANCE_OF_CELL_POLARITY	1.30988	0.0940695	0.291881
GO_REGULATION_OF_MICROTUBULE_POLYMERIZATION_OR_DEPOLYMERIZATION	1.30966	0	0.292475
ZHANG_TLX_TARGETS_DN	1.30947	0	0.292334
KEGG_VASCULAR_SMOOTH_MUSCLE_CONTRACTION	1.30935	0.104536	0.29215
BENPORATH_CYCLING_GENES	1.30926	0	0.292237
KEGG_GNRH_SIGNALING_PATHWAY	1.30919	0	0.292343
JOHANSSON_GLIOMAGENESIS_BY_PDGFB_UP	1.30841	0	0.293425
IL15_UP.V1_UP	1.30777	0.106212	0.294324
GO_RESPONSE_TO_RADIATION	1.30774	0	0.294037
GO_CELL_LEADING_EDGE	1.30752	0	0.294437
GO_REGULATION_OF_PROTEIN_MODIFICATION_PROCESS	1.30737	0	0.294916
GO_REGULATION_OF_TRANSCRIPTION_FACTOR_IMPORT_INTO_NUCLEUS	1.30694	0	0.294938
KEGG_LEISHMANIA_INFECTION	1.3068	0.0923077	0.29504
LE_EGR2_TARGETS_UP	1.30679	0	0.294753
GO_POSITIVE_REGULATION_OF_LIPASE_ACTIVITY	1.30672	0	0.294848
GO_POSITIVE_REGULATION_OF_MULTI_ORGANISM_PROCESS	1.30628	0	0.29504
BRUINS_UVC_RESPONSE_VIA_TP53_GROUP_D	1.30622	0	0.294754
CROONQUIST_NRAS_SIGNALING_DN	1.30619	0	0.29447
GO_EPITHELIAL_CELL_DIFFERENTIATION	1.30606	0.0933063	0.294475
CHIANG_LIVER_CANCER_SUBCLASS_CTNNB1_DN	1.30597	0.0929752	0.294243
SUNG_METASTASIS_STROMA_UP	1.30576	0	0.294141
BILANGES_SERUM_RESPONSE_TRANSLATION	1.30568	0	0.293907
HINATA_NFKB_TARGETS_KERATINOCYTE_UP	1.30561	0.130435	0.293625
GO_POSITIVE_REGULATION_OF_PROTEIN_KINASE_B_SIGNALING	1.30522	0.134969	0.294306
GO_MITOTIC_SPINDLE_ASSEMBLY	1.30497	0	0.294839
GO_MICROTUBULE_CYTOSKELETON_ORGANIZATION_INVOLVED_IN_MITOSIS	1.30497	0	0.294557
HARRIS_HYPOXIA	1.30467	0.0981595	0.294874
BROWNE_HCMV_INFECTION_14HR_DN	1.30442	0	0.294907
LASTOWSKA_NEUROBLASTOMA_COPY_NUMBER_UP	1.3044	0	0.294625
FOURNIER_ACINAR_DEVELOPMENT_LATE_DN	1.30426	0	0.294455
KRAS.KIDNEY_UP.V1_UP	1.30419	0.0892857	0.294175
GO_REGULATION_OF_CELL_ACTIVATION	1.30404	0.0940695	0.294133
GO_PROTEIN_N_TERMINUS_BINDING	1.30398	0	0.293854
TOMLINS_PROSTATE_CANCER_UP	1.30397	0	0.293576
KOHOUTEK_CCNT1_TARGETS	1.30396	0.194231	0.293298
PETROVA_ENDOTHELIUM_LYMPHATIC_VS_BLOOD_DN	1.30393	0	0.29302
PETROVA_PROX1_TARGETS_DN	1.3033	0	0.293689
GO_MICROTUBULE	1.30324	0	0.293411
LEIN_OLIGODENDROCYTE_MARKERS	1.30314	0	0.29327
GO_NEGATIVE_REGULATION_OF_CELL_CYCLE_PROCESS	1.30312	0	0.292994
FINETTI_BREAST_CANCER_KINOME_RED	1.30294	0	0.293376
WIERENGA_STAT5A_TARGETS_DN	1.30208	0.107884	0.295078
VECCHI_GASTRIC_CANCER_ADVANCED_VS_EARLY_UP	1.30154	0.169734	0.295603
CHEMNITZ_RESPONSE_TO_PROSTAGLANDIN_E2_UP	1.30141	0	0.295765
GO_MICROTUBULE_BASED_PROCESS	1.30132	0	0.295549
REACTOME_E2F_MEDIATED_REGULATION_OF_DNA_REPLICATION	1.3012	0	0.295629
VECCHI_GASTRIC_CANCER_EARLY_UP	1.3012	0	0.295353
REACTOME_RNA_POL_I_PROMOTER_OPENING	1.30102	0	0.295239
GO_UBIQUITIN_LIKE_PROTEIN_BINDING	1.30076	0.0981595	0.295485
GO_THIOESTER_BIOSYNTHETIC_PROCESS	1.30031	0.134969	0.296612
GO_ACYL_COA_BIOSYNTHETIC_PROCESS	1.30031	0.134969	0.296335
BROWNE_HCMV_INFECTION_16HR_DN	1.30018	0.097561	0.296059
GO_ORGANELLE_ASSEMBLY	1.29986	0	0.296033
GO_MESENCHYMAL_CELL_DIFFERENTIATION	1.29956	0.097166	0.296464
GO_REGULATION_OF_MAPK_CASCADE	1.2994	0.120155	0.296376
MARKEY_RB1_CHRONIC_LOF_UP	1.29913	0	0.296215
NFE2L2.V2	1.29898	0	0.296135
MORI_IMMATURE_B_LYMPHOCYTE_DN	1.29807	0	0.297972
GO_RESPONSE_TO_TRANSFORMING_GROWTH_FACTOR_BETA	1.29744	0	0.29869
GO_REGULATION_OF_CYCLIC_NUCLEOTIDE_METABOLIC_PROCESS	1.29736	0.103586	0.298599
GO_PALATE_DEVELOPMENT	1.29643	0.0877551	0.300143
PEART_HDAC_PROLIFERATION_CLUSTER_DN	1.29635	0	0.299866
GO_REGULATION_OF_RESPONSE_TO_REACTIVE_OXYGEN_SPECIES	1.29623	0	0.299699
GO_REGULATION_OF_GENERATION_OF_PRECURSOR_METABOLITES_AND_ENERGY	1.29594	0	0.299959
SUNG_METASTASIS_STROMA_DN	1.2956	0	0.300177
GO_MICROTUBULE_ORGANIZING_CENTER_ORGANIZATION	1.29542	0	0.300312
GO_GLIAL_CELL_DEVELOPMENT	1.29517	0.130435	0.300784
GO_REGULATION_OF_DNA_REPLICATION	1.29507	0	0.300807
GO_POSITIVE_REGULATION_OF_DNA_REPLICATION	1.295	0	0.300532
HADDAD_B_LYMPHOCYTE_PROGENITOR	1.29453	0.0905433	0.301455
WANG_METHYLATED_IN_BREAST_CANCER	1.29428	0	0.301661
GO_MALE_SEX_DIFFERENTIATION	1.29408	0	0.301438
GO_PROTEIN_OLIGOMERIZATION	1.29399	0	0.301209
GO_DNA_PACKAGING_COMPLEX	1.29331	0	0.301784
KOYAMA_SEMA3B_TARGETS_DN	1.29325	0.106339	0.301676
YAO_TEMPORAL_RESPONSE_TO_PROGESTERONE_CLUSTER_16	1.29297	0	0.301979
HALLMARK_APICAL_JUNCTION	1.29275	0	0.301972
GOBERT_OLIGODENDROCYTE_DIFFERENTIATION_UP	1.29258	0	0.302014
GO_SISTER_CHROMATID_SEGREGATION	1.29222	0	0.302517
GO_THIOESTER_METABOLIC_PROCESS	1.29201	0	0.302588
GO_ACYL_COA_METABOLIC_PROCESS	1.29201	0	0.30227
GO_CELL_JUNCTION	1.29151	0	0.303377
GO_MEIOTIC_CELL_CYCLE_PROCESS	1.29081	0	0.304539
STEIN_ESRRA_TARGETS_RESPONSIVE_TO_ESTROGEN_DN	1.29067	0	0.304379
GO_CHROMOSOME_CENTROMERIC_REGION	1.2905	0	0.304814
PID_AURORA_B_PATHWAY	1.29047	0	0.304663
GO_ACTIN_CYTOSKELETON	1.29037	0	0.304589
MOREAUX_MULTIPLE_MYELOMA_BY_TACI_UP	1.29026	0.102362	0.304464
GO_CENTROSOME_CYCLE	1.2898	0	0.304865
GO_POSITIVE_REGULATION_OF_SECRETION	1.28977	0.0905512	0.304776
GO_STEROL_BIOSYNTHETIC_PROCESS	1.28943	0	0.305279
GO_NEGATIVE_REGULATION_OF_PHOSPHORYLATION	1.28935	0.117764	0.30505
SWEET_KRAS_TARGETS_UP	1.28901	0.0985626	0.305269
GO_CYTOPLASMIC_REGION	1.28886	0	0.305054
WINZEN_DEGRADED_VIA_KHSRP	1.28864	0.194779	0.305299
GO_NEGATIVE_REGULATION_OF_CYTOSKELETON_ORGANIZATION	1.28839	0	0.305325
GO_DNA_REPLICATION	1.28833	0	0.305184
GO_CELL_CYCLE_G1_S_PHASE_TRANSITION	1.288	0	0.306086
GO_G1_S_TRANSITION_OF_MITOTIC_CELL_CYCLE	1.288	0	0.30577
BILD_E2F3_ONCOGENIC_SIGNATURE	1.28744	0	0.307243
GO_REGULATION_OF_ION_TRANSPORT	1.28733	0.118474	0.307164
CHARAFE_BREAST_CANCER_BASAL_VS_MESENCHYMAL_DN	1.28712	0	0.30782
GO_IN_UTERO_EMBRYONIC_DEVELOPMENT	1.28662	0	0.308266
GO_EXONUCLEASE_ACTIVITY	1.28614	0.0997921	0.309075
GO_REGULATION_OF_LIPASE_ACTIVITY	1.28612	0	0.308801
GO_REGULATION_OF_TRANSPORT	1.28601	0	0.308683
REACTOME_G_ALPHA_S_SIGNALLING_EVENTS	1.2855	0.0756646	0.309415
GO_POSITIVE_REGULATION_OF_MOLECULAR_FUNCTION	1.28546	0	0.309267
GO_TELENCEPHALON_DEVELOPMENT	1.28527	0.0981595	0.309199
GO_POSITIVE_REGULATION_OF_CELLULAR_AMIDE_METABOLIC_PROCESS	1.28516	0.106855	0.309431
GO_MITOTIC_SPINDLE_ORGANIZATION	1.28513	0	0.309158
GO_SERINE_FAMILY_AMINO_ACID_METABOLIC_PROCESS	1.28498	0	0.309179
HORIUCHI_WTAP_TARGETS_DN	1.28489	0	0.309205
GOLDRATH_ANTIGEN_RESPONSE	1.28473	0	0.309241
REACTOME_MYD88_MAL_CASCADE_INITIATED_ON_PLASMA_MEMBRANE	1.28466	0.231518	0.309129
GO_CELLULAR_GLUCOSE_HOMEOSTASIS	1.28411	0.0991735	0.309845
TBK1.DN.48HRS_DN	1.28407	0	0.309623
GO_ESTABLISHMENT_OF_CELL_POLARITY	1.28395	0	0.309403
GO_PLATELET_ALPHA_GRANULE_LUMEN	1.28386	0	0.309132
GO_NEGATIVE_REGULATION_OF_RESPONSE_TO_DNA_DAMAGE_STIMULUS	1.28353	0.165323	0.309412
HALLMARK_ESTROGEN_RESPONSE_LATE	1.28347	0	0.309143
GO_SEX_DIFFERENTIATION	1.28339	0	0.30906
GENTILE_RESPONSE_CLUSTER_D3	1.28337	0	0.308911
BROWNE_HCMV_INFECTION_18HR_UP	1.28303	0.186508	0.30898
PID_INTEGRIN1_PATHWAY	1.28297	0.221344	0.308884
LU_EZH2_TARGETS_DN	1.2827	0	0.308945
GO_ALCOHOL_METABOLIC_PROCESS	1.28199	0.134969	0.309398
ZHANG_TLX_TARGETS_36HR_DN	1.28164	0	0.309955
GO_MICROBODY	1.28145	0	0.310303
VERRECCHIA_EARLY_RESPONSE_TO_TGFB1	1.28101	0	0.310765
GO_PEPTIDYL_TYROSINE_DEPHOSPHORYLATION	1.28074	0.112311	0.311124
GO_FOREBRAIN_DEVELOPMENT	1.28056	0.192229	0.311405
IL2_UP.V1_UP	1.28038	0.105263	0.311406
GO_EYE_MORPHOGENESIS	1.28027	0	0.311576
GO_NUCLEAR_CHROMOSOME_SEGREGATION	1.27963	0	0.31196
GO_CONDENSED_CHROMOSOME	1.27946	0	0.311845
GO_COENZYME_BINDING	1.27925	0	0.311771
GO_DETECTION_OF_ABIOTIC_STIMULUS	1.27912	0	0.311564
VERHAAK_GLIOBLASTOMA_CLASSICAL	1.27911	0.204499	0.311297
GO_POSITIVE_REGULATION_OF_CELL_CYCLE_PROCESS	1.27903	0	0.311132
GO_PHOSPHATASE_ACTIVITY	1.27856	0.10766	0.311823
GO_CHROMATIN	1.2778	0	0.312642
HALLMARK_HYPOXIA	1.27733	0	0.312864
FERRANDO_T_ALL_WITH_MLL_ENL_FUSION_UP	1.27724	0	0.312714
FRASOR_RESPONSE_TO_SERM_OR_FULVESTRANT_DN	1.27689	0	0.312845
LIU_NASOPHARYNGEAL_CARCINOMA	1.27665	0.0981595	0.312788
KOYAMA_SEMA3B_TARGETS_UP	1.27618	0.134969	0.313463
WU_APOPTOSIS_BY_CDKN1A_VIA_TP53	1.27585	0	0.313573
GO_MICROVILLUS	1.27506	0.285714	0.314468
GO_CHROMOSOME_SEGREGATION	1.27496	0	0.314347
GO_REGULATION_OF_SMALL_GTPASE_MEDIATED_SIGNAL_TRANSDUCTION	1.27474	0.21063	0.314454
GO_REGULATION_OF_GENE_EXPRESSION_EPIGENETIC	1.27442	0	0.314981
GO_DNA_REPLICATION_INITIATION	1.27424	0	0.314866
IVANOVA_HEMATOPOIESIS_MATURE_CELL	1.27388	0.169043	0.315003
PIGF_UP.V1_UP	1.2738	0.2079	0.314887
REACTOME_AMYLOIDS	1.27372	0	0.315016
KOBAYASHI_EGFR_SIGNALING_24HR_DN	1.27352	0	0.315049
GO_POSITIVE_REGULATION_OF_NF_KAPPAB_TRANSCRIPTION_FACTOR_ACTIVITY	1.27297	0.101338	0.3153
RHODES_UNDIFFERENTIATED_CANCER	1.27294	0	0.315073
MORI_LARGE_PRE_BII_LYMPHOCYTE_UP	1.27288	0	0.314958
ROME_INSULIN_TARGETS_IN_MUSCLE_DN	1.27277	0	0.314693
SCHAEFFER_PROSTATE_DEVELOPMENT_48HR_DN	1.27243	0	0.31466
GCNP_SHH_UP_EARLY.V1_UP	1.27225	0	0.314599
GO_MITOTIC_SISTER_CHROMATID_SEGREGATION	1.27194	0	0.314917
GO_COLLAGEN_BINDING	1.27174	0.20284	0.314894
KIM_WT1_TARGETS_8HR_DN	1.27119	0.108384	0.315389
LIM_MAMMARY_STEM_CELL_UP	1.27104	0	0.315298
ZHAN_MULTIPLE_MYELOMA_CD1_UP	1.27074	0	0.315363
LY_AGING_PREMATURE_DN	1.26964	0	0.316535
MULLIGHAN_NPM1_SIGNATURE_3_UP	1.26945	0	0.316703
GO_RESPONSE_TO_CAMP	1.26856	0.097561	0.318123
GO_REGULATION_OF_CYTOKINESIS	1.26837	0	0.318404
GO_NEGATIVE_REGULATION_OF_PROTEIN_CATABOLIC_PROCESS	1.26804	0.0940695	0.319358
STK33_SKM_UP	1.26804	0.105263	0.319092
GO_ORGANELLE_FISSION	1.26786	0	0.319023
GO_POSITIVE_REGULATION_OF_CYTOSKELETON_ORGANIZATION	1.26784	0.134969	0.318758
PID_ANGIOPOIETIN_RECEPTOR_PATHWAY	1.26771	0	0.318853
GO_REGULATION_OF_CELLULAR_COMPONENT_SIZE	1.26766	0	0.318589
GO_REGULATION_OF_CALCIUM_ION_TRANSPORT	1.26758	0	0.318531
REACTOME_SIGNALING_BY_PDGF	1.26758	0.0931174	0.318268
GO_MITOTIC_CELL_CYCLE_CHECKPOINT	1.26756	0	0.318005
REACTOME_MEIOSIS	1.2673	0	0.317934
KENNY_CTNNB1_TARGETS_UP	1.26723	0	0.318008
BROWNE_HCMV_INFECTION_10HR_DN	1.26717	0.106339	0.317788
MEISSNER_BRAIN_HCP_WITH_H3K27ME3	1.26704	0	0.317773
GO_TRANSMEMBRANE_RECEPTOR_PROTEIN_TYROSINE_KINASE_ACTIVITY	1.26687	0	0.317839
GO_RESPONSE_TO_LIGHT_STIMULUS	1.26671	0	0.317952
SNF5_DN.V1_DN	1.26643	0	0.318036
HALLMARK_PEROXISOME	1.26618	0.133065	0.31886
GO_RECOMBINATIONAL_REPAIR	1.26569	0.0920245	0.319047
GO_STRUCTURAL_CONSTITUENT_OF_CYTOSKELETON	1.26524	0	0.319633
GO_REGULATION_OF_DNA_DEPENDENT_DNA_REPLICATION	1.26508	0	0.319556
GO_DNA_PACKAGING	1.2649	0	0.319563
BRUNO_HEMATOPOIESIS	1.26453	0	0.320087
RAO_BOUND_BY_SALL4_ISOFORM_B	1.26397	0	0.320578
RUIZ_TNC_TARGETS_DN	1.26392	0	0.320317
SANSOM_APC_TARGETS	1.26346	0	0.32057
HALLMARK_APOPTOSIS	1.26346	0.108384	0.32031
GO_NEGATIVE_REGULATION_OF_CELLULAR_PROTEIN_CATABOLIC_PROCESS	1.2634	0.0940695	0.320107
GO_NEGATIVE_REGULATION_OF_CELL_DEATH	1.26294	0	0.320788
DACOSTA_UV_RESPONSE_VIA_ERCC3_COMMON_UP	1.26235	0	0.321769
LABBE_TARGETS_OF_TGFB1_AND_WNT3A_UP	1.26192	0	0.322318
GO_REGULATION_OF_DENDRITE_DEVELOPMENT	1.26192	0.0762887	0.322057
XU_HGF_SIGNALING_NOT_VIA_AKT1_6HR	1.26094	0	0.323257
GO_CENTRAL_NERVOUS_SYSTEM_NEURON_DIFFERENTIATION	1.26073	0.193416	0.32348
GO_CELLULAR_RESPONSE_TO_ALCOHOL	1.25867	0.0927419	0.327088
GO_DENDRITE	1.25832	0.190283	0.327585
GO_REGULATION_OF_PEPTIDE_TRANSPORT	1.25813	0.0914286	0.327707
HAN_SATB1_TARGETS_DN	1.25779	0.108384	0.32822
GO_SECRETORY_GRANULE	1.25762	0.0940695	0.328159
GO_FILOPODIUM	1.25752	0.0966387	0.32794
REACTOME_MEIOTIC_RECOMBINATION	1.25723	0	0.328346
SANSOM_APC_TARGETS_REQUIRE_MYC	1.2572	0	0.328081
BUYTAERT_PHOTODYNAMIC_THERAPY_STRESS_DN	1.25702	0	0.32875
GO_REGULATION_OF_CELLULAR_LOCALIZATION	1.25664	0.134969	0.328733
PID_TAP63_PATHWAY	1.25654	0	0.328832
PRC2_SUZ12_UP.V1_UP	1.25604	0.133603	0.329451
BROWNE_HCMV_INFECTION_14HR_UP	1.25591	0.0940695	0.329292
MORI_SMALL_PRE_BII_LYMPHOCYTE_DN	1.25519	0	0.330823
CORRE_MULTIPLE_MYELOMA_DN	1.25507	0.178571	0.330761
GO_CELL_CORTEX_PART	1.25435	0	0.332267
GO_HISTONE_METHYLATION	1.25372	0.132265	0.333156
SASAKI_ADULT_T_CELL_LEUKEMIA	1.25332	0	0.333565
GO_REGULATION_OF_TRANSFERASE_ACTIVITY	1.25329	0	0.333338
REACTOME_RNA_POL_I_TRANSCRIPTION	1.25309	0	0.33338
GO_NEGATIVE_REGULATION_OF_GENE_EXPRESSION_EPIGENETIC	1.25301	0	0.333286
GO_SH3_DOMAIN_BINDING	1.2529	0.325203	0.333267
PID_P73PATHWAY	1.25266	0	0.33329
NAGASHIMA_NRG1_SIGNALING_DN	1.25258	0.106339	0.333215
MCCLUNG_CREB1_TARGETS_DN	1.25204	0.0925553	0.334318
BROWNE_HCMV_INFECTION_24HR_UP	1.25161	0.169734	0.334911
GO_CELL_CYCLE_CHECKPOINT	1.25159	0	0.334646
DAVICIONI_MOLECULAR_ARMS_VS_ERMS_UP	1.25154	0	0.33442
SMITH_TERT_TARGETS_DN	1.25122	0	0.334768
REACTOME_RNA_POL_I_RNA_POL_III_AND_MITOCHONDRIAL_TRANSCRIPTION	1.25081	0	0.335095
KIM_WT1_TARGETS_UP	1.25032	0	0.335543
RUTELLA_RESPONSE_TO_HGF_VS_CSF2RB_AND_IL4_DN	1.24937	0.0940695	0.338089
SHETH_LIVER_CANCER_VS_TXNIP_LOSS_PAM2	1.24858	0	0.339227
OXFORD_RALA_OR_RALB_TARGETS_UP	1.24802	0	0.340234
GO_EXCITATORY_SYNAPSE	1.24796	0.208333	0.340051
GO_IDENTICAL_PROTEIN_BINDING	1.24782	0	0.339881
KIM_WT1_TARGETS_DN	1.24677	0	0.341029
GO_LIPID_BINDING	1.24663	0.0991735	0.341119
GO_REGULATION_OF_CELLULAR_COMPONENT_BIOGENESIS	1.24637	0	0.341036
GROSS_HYPOXIA_VIA_ELK3_UP	1.24598	0	0.341152
GO_REPRODUCTIVE_SYSTEM_DEVELOPMENT	1.24575	0	0.34196
GO_PML_BODY	1.24548	0.208984	0.342589
IWANAGA_CARCINOGENESIS_BY_KRAS_PTEN_UP	1.24536	0.0997921	0.342514
KEGG_HEMATOPOIETIC_CELL_LINEAGE	1.24533	0.116981	0.342334
KEGG_OOCYTE_MEIOSIS	1.24532	0	0.342066
GO_CYTOSKELETAL_PART	1.24492	0	0.342479
MARSON_FOXP3_TARGETS_UP	1.24466	0.341513	0.34266
GO_PROTEASE_BINDING	1.24463	0	0.342446
NAKAMURA_METASTASIS	1.24418	0.106339	0.342851
RIZ_ERYTHROID_DIFFERENTIATION	1.24378	0	0.343256
OKUMURA_INFLAMMATORY_RESPONSE_LPS	1.24374	0.205339	0.343124
SATO_SILENCED_BY_METHYLATION_IN_PANCREATIC_CANCER_1	1.24358	0.117063	0.343121
NUYTTEN_EZH2_TARGETS_DN	1.2432	0	0.343539
FUJII_YBX1_TARGETS_DN	1.24269	0	0.343912
GO_ANION_CHANNEL_ACTIVITY	1.24253	0.096	0.343934
WNT_UP.V1_UP	1.24212	0.179641	0.344263
BROWNE_HCMV_INFECTION_4HR_DN	1.24206	0.0981595	0.343996
RB_P130_DN.V1_UP	1.24168	0	0.344355
GO_RUFFLE	1.24128	0	0.344845
HOLLEMAN_ASPARAGINASE_RESISTANCE_B_ALL_UP	1.24124	0.108384	0.344833
GO_CHROMOSOME_ORGANIZATION	1.24091	0	0.345591
MAHAJAN_RESPONSE_TO_IL1A_DN	1.2408	0.224449	0.345469
REACTOME_SIGNALING_BY_FGFR	1.24066	0.229039	0.345601
GO_SPINDLE_ASSEMBLY	1.24053	0	0.345568
GENTILE_UV_LOW_DOSE_DN	1.24014	0	0.345946
BLUM_RESPONSE_TO_SALIRASIB_DN	1.24012	0	0.345679
GO_SPINDLE	1.24002	0	0.345467
MARSON_BOUND_BY_E2F4_UNSTIMULATED	1.23983	0	0.3457
KEGG_CELL_CYCLE	1.23967	0	0.345868
REACTOME_MEIOTIC_SYNAPSIS	1.23956	0	0.345828
GO_NEGATIVE_REGULATION_OF_HORMONE_SECRETION	1.23938	0.206963	0.345931
GINESTIER_BREAST_CANCER_20Q13_AMPLIFICATION_DN	1.23906	0	0.346191
KEGG_FC_GAMMA_R_MEDIATED_PHAGOCYTOSIS	1.23904	0.0940695	0.345926
KRIEG_HYPOXIA_NOT_VIA_KDM3A	1.23881	0	0.34594
GO_CELL_PROJECTION	1.23829	0	0.346868
KYNG_RESPONSE_TO_H2O2_VIA_ERCC6_DN	1.23804	0.206413	0.34705
FARMER_BREAST_CANCER_BASAL_VS_LULMINAL	1.23767	0	0.347315
GO_BASAL_PART_OF_CELL	1.23749	0.293635	0.347498
GO_MITOTIC_DNA_INTEGRITY_CHECKPOINT	1.23717	0	0.34785
GO_GOLGI_ORGANIZATION	1.237	0.0940695	0.347812
GO_CHROMATIN_SILENCING	1.23648	0	0.348602
GO_POSITIVE_REGULATION_OF_REACTIVE_OXYGEN_SPECIES_METABOLIC_PROCESS	1.23617	0.334669	0.348725
BENPORATH_ES_CORE_NINE_CORRELATED	1.23609	0	0.348663
AUNG_GASTRIC_CANCER	1.23599	0.0940695	0.348513
GO_NEGATIVE_REGULATION_OF_CELLULAR_RESPONSE_TO_GROWTH_FACTOR_STIMULUS	1.23584	0	0.348827
GO_MIDBODY	1.23574	0	0.348773
HUANG_GATA2_TARGETS_UP	1.23565	0.107884	0.348561
ZWANG_CLASS_2_TRANSIENTLY_INDUCED_BY_EGF	1.23547	0.106339	0.348609
GO_ACROSOMAL_VESICLE	1.23546	0.125506	0.348346
GO_MITOTIC_NUCLEAR_DIVISION	1.23505	0	0.349055
GO_REGULATION_OF_ORGANELLE_ORGANIZATION	1.23485	0	0.349004
REACTOME_INTEGRIN_CELL_SURFACE_INTERACTIONS	1.23482	0	0.348741
SONG_TARGETS_OF_IE86_CMV_PROTEIN	1.23474	0	0.348635
VERNELL_RETINOBLASTOMA_PATHWAY_UP	1.23465	0	0.348573
GO_NUCLEAR_CHROMOSOME	1.23386	0	0.350075
DEURIG_T_CELL_PROLYMPHOCYTIC_LEUKEMIA_UP	1.23374	0	0.349981
GARY_CD5_TARGETS_UP	1.23339	0.243354	0.35058
CRX_NRL_DN.V1_DN	1.23315	0.171488	0.350995
GO_REGULATION_OF_PROTEIN_COMPLEX_DISASSEMBLY	1.23314	0	0.350732
BOCHKIS_FOXA2_TARGETS	1.23312	0	0.350515
GO_POSITIVE_REGULATION_OF_CELLULAR_COMPONENT_BIOGENESIS	1.23303	0	0.350252
GO_ERBB_SIGNALING_PATHWAY	1.23263	0.0935551	0.350692
MARKEY_RB1_ACUTE_LOF_UP	1.23248	0	0.350819
GO_POSITIVE_REGULATION_OF_STEM_CELL_PROLIFERATION	1.23211	0.197125	0.351266
GO_PHOSPHOPROTEIN_PHOSPHATASE_ACTIVITY	1.23102	0.10766	0.352169
KAAB_HEART_ATRIUM_VS_VENTRICLE_UP	1.23091	0.224449	0.352035
GO_REGULATION_OF_CELL_CYCLE_PROCESS	1.2304	0	0.352595
HALLMARK_ALLOGRAFT_REJECTION	1.22981	0.183794	0.353385
KHETCHOUMIAN_TRIM24_TARGETS_UP	1.22946	0.239919	0.3536
DOANE_BREAST_CANCER_CLASSES_DN	1.22944	0.214429	0.353421
GO_SYNAPSE	1.22931	0.208333	0.353752
GO_REGULATION_OF_PROTEASOMAL_UBIQUITIN_DEPENDENT_PROTEIN_CATABOLIC_PROCESS	1.22923	0	0.35354
BENPORATH_NOS_TARGETS	1.22905	0	0.353864
GO_DNA_CONFORMATION_CHANGE	1.22899	0	0.353685
GO_CELL_DIVISION	1.22888	0	0.353632
GO_CHROMOSOME	1.22865	0	0.353541
SATO_SILENCED_BY_METHYLATION_IN_PANCREATIC_CANCER_2	1.22859	0.238477	0.35328
LEE_CALORIE_RESTRICTION_NEOCORTEX_UP	1.22856	0.225296	0.353019
VEGF_A_UP.V1_DN	1.22732	0	0.354989
GO_MICROBODY_PART	1.22722	0	0.354766
GO_DOUBLE_STRAND_BREAK_REPAIR	1.22691	0	0.355305
REACTOME_DEPOSITION_OF_NEW_CENPA_CONTAINING_NUCLEOSOMES_AT_THE_CENTROMERE	1.22667	0	0.355509
GO_POSITIVE_REGULATION_OF_CHROMOSOME_ORGANIZATION	1.22624	0	0.356251
GO_ENSHEATHMENT_OF_NEURONS	1.22608	0	0.356382
GO_AXON_ENSHEATHMENT	1.22608	0	0.35612
GO_GLAND_DEVELOPMENT	1.22604	0.230769	0.355858
GO_TRANSMEMBRANE_RECEPTOR_PROTEIN_KINASE_ACTIVITY	1.22596	0.111336	0.355726
BENPORATH_PROLIFERATION	1.22581	0	0.355655
SCHLESINGER_METHYLATED_DE_NOVO_IN_CANCER	1.22554	0.204499	0.355967
GO_PROTEIN_KINASE_C_BINDING	1.22493	0.106339	0.356701
PLASARI_TGFB1_TARGETS_10HR_UP	1.2248	0	0.356441
CYCLIN_D1_UP.V1_UP	1.22454	0.221344	0.356702
IGLESIAS_E2F_TARGETS_UP	1.22445	0	0.356523
MCCLUNG_COCAINE_REWARD_5D	1.22424	0.301587	0.356341
GO_DNA_INTEGRITY_CHECKPOINT	1.22396	0	0.356558
VANTVEER_BREAST_CANCER_METASTASIS_DN	1.22366	0	0.356612
NIKOLSKY_BREAST_CANCER_11Q12_Q14_AMPLICON	1.22362	0.108384	0.356352
GO_NEGATIVE_REGULATION_OF_RESPONSE_TO_STIMULUS	1.22343	0.106855	0.356574
POMEROY_MEDULLOBLASTOMA_DESMOPLASIC_VS_CLASSIC_DN	1.22312	0.108384	0.356855
BASAKI_YBX1_TARGETS_UP	1.22295	0	0.35676
GO_REGULATION_OF_MICROTUBULE_BASED_PROCESS	1.22255	0	0.357615
GO_NEGATIVE_REGULATION_OF_PROTEIN_COMPLEX_DISASSEMBLY	1.22242	0	0.357446
BRUECKNER_TARGETS_OF_MIRLET7A3_DN	1.22203	0.0981595	0.357803
KEGG_ECM_RECEPTOR_INTERACTION	1.22181	0.192229	0.357929
AZARE_NEOPLASTIC_TRANSFORMATION_BY_STAT3_UP	1.2217	0	0.357867
REACTOME_CELL_SURFACE_INTERACTIONS_AT_THE_VASCULAR_WALL	1.22113	0	0.358572
GO_PROTEIN_PHOSPHATASE_BINDING	1.22103	0.0981595	0.358496
GESERICK_TERT_TARGETS_DN	1.22036	0	0.359929
WANG_CISPLATIN_RESPONSE_AND_XPC_UP	1.22036	0	0.359669
PID_ER_NONGENOMIC_PATHWAY	1.22023	0	0.359561
GO_POSITIVE_REGULATION_OF_DNA_METABOLIC_PROCESS	1.22022	0	0.359302
GO_WOUND_HEALING	1.22019	0	0.359128
GRABARCZYK_BCL11B_TARGETS_DN	1.21978	0.310838	0.359875
GO_MICROTUBULE_CYTOSKELETON	1.21944	0	0.360282
SIRNA_EIF4GI_DN	1.21942	0.204499	0.360063
PTEN_DN.V2_DN	1.21863	0.2	0.360499
GO_MODULATION_OF_SYNAPTIC_TRANSMISSION	1.21861	0.206963	0.360273
HUANG_GATA2_TARGETS_DN	1.21843	0	0.360645
GO_NUCLEAR_PERIPHERY	1.21823	0	0.360737
PID_P53_DOWNSTREAM_PATHWAY	1.21813	0	0.360479
REACTOME_ACTIVATION_OF_THE_PRE_REPLICATIVE_COMPLEX	1.21794	0	0.360494
CHANDRAN_METASTASIS_UP	1.21781	0.195171	0.360439
GO_NEURON_MIGRATION	1.2175	0.208768	0.36043
GO_CHROMOSOME_LOCALIZATION	1.21732	0	0.360528
FERREIRA_EWINGS_SARCOMA_UNSTABLE_VS_STABLE_UP	1.21692	0	0.360843
GO_REPLICATION_FORK	1.21663	0	0.361016
PENG_RAPAMYCIN_RESPONSE_UP	1.21648	0.0981595	0.361071
GO_POSITIVE_REGULATION_OF_MAPK_CASCADE	1.21636	0.210216	0.360939
GO_POSITIVE_REGULATION_OF_PROTEIN_MODIFICATION_PROCESS	1.21569	0	0.361661
THEILGAARD_NEUTROPHIL_AT_SKIN_WOUND_UP	1.21554	0.206544	0.361649
LEE_LIVER_CANCER_MYC_E2F1_DN	1.21536	0.214859	0.361859
GO_PEPTIDYL_TYROSINE_MODIFICATION	1.21458	0.0923695	0.362965
KRASNOSELSKAYA_ILF3_TARGETS_DN	1.21434	0	0.363107
PID_DELTA_NP63_PATHWAY	1.21407	0	0.363755
JOHNSTONE_PARVB_TARGETS_3_UP	1.21375	0.227092	0.363975
LUI_THYROID_CANCER_PAX8_PPARG_UP	1.21371	0.0965795	0.363837
KAUFFMANN_DNA_REPLICATION_GENES	1.21346	0	0.364188
BAELDE_DIABETIC_NEPHROPATHY_UP	1.21313	0.120858	0.364321
GO_CENTROMERE_COMPLEX_ASSEMBLY	1.21306	0	0.364063
ASTON_MAJOR_DEPRESSIVE_DISORDER_UP	1.21255	0.182004	0.3652
GO_ENZYME_REGULATOR_ACTIVITY	1.21252	0.0981595	0.365065
LEE_LIVER_CANCER_MYC_TGFA_UP	1.21235	0	0.364899
GO_ZYMOGEN_ACTIVATION	1.21229	0	0.364674
GO_LAMELLIPODIUM	1.21163	0.192229	0.365603
FIGUEROA_AML_METHYLATION_CLUSTER_7_UP	1.2115	0.218487	0.365634
GO_POSITIVE_REGULATION_OF_CELL_CYCLE_ARREST	1.21143	0	0.365537
GO_SPROUTING_ANGIOGENESIS	1.21118	0.106339	0.365553
HWANG_PROSTATE_CANCER_MARKERS	1.21097	0.235178	0.365581
MISSIAGLIA_REGULATED_BY_METHYLATION_DN	1.21088	0	0.365674
GO_TISSUE_MORPHOGENESIS	1.21063	0.097166	0.365706
GO_NEGATIVE_REGULATION_OF_CELL_CYCLE_G1_S_PHASE_TRANSITION	1.21048	0	0.365574
GO_CELLULAR_RESPONSE_TO_ACID_CHEMICAL	1.21003	0	0.366375
GO_NEGATIVE_REGULATION_OF_NEURON_DEATH	1.20994	0.0948617	0.366464
GO_STEM_CELL_PROLIFERATION	1.20986	0.190275	0.366208
GO_ENDONUCLEASE_ACTIVITY	1.20961	0	0.366565
GO_CELLULAR_RESPONSE_TO_OXYGEN_CONTAINING_COMPOUND	1.20919	0	0.367074
REACTOME_CELL_JUNCTION_ORGANIZATION	1.20903	0	0.366888
REACTOME_CELL_CELL_COMMUNICATION	1.20892	0.0940695	0.366877
REACTOME_CHOLESTEROL_BIOSYNTHESIS	1.20887	0	0.366693
REACTOME_NFKB_AND_MAP_KINASES_ACTIVATION_MEDIATED_BY_TLR4_SIGNALING_REPERTOIRE	1.20818	0.321012	0.368008
GO_MEIOTIC_CHROMOSOME_SEGREGATION	1.20781	0	0.368692
LINDGREN_BLADDER_CANCER_CLUSTER_3_UP	1.20755	0	0.36917
GUO_TARGETS_OF_IRS1_AND_IRS2	1.2075	0	0.369026
MULLIGHAN_NPM1_MUTATED_SIGNATURE_1_UP	1.20741	0.0940695	0.368925
GO_CELL_CYCLE	1.2074	0	0.368669
GO_NEGATIVE_REGULATION_OF_TRANSPORT	1.20734	0	0.368446
GO_DNA_RECOMBINATION	1.20727	0	0.368363
POMEROY_MEDULLOBLASTOMA_DESMOPLASIC_VS_CLASSIC_UP	1.20725	0	0.368154
KESHELAVA_MULTIPLE_DRUG_RESISTANCE	1.20711	0.341513	0.368158
SCHMIDT_POR_TARGETS_IN_LIMB_BUD_UP	1.20681	0	0.368857
GO_REGULATION_OF_DENDRITIC_SPINE_DEVELOPMENT	1.20672	0.263918	0.368717
VERHAAK_AML_WITH_NPM1_MUTATED_UP	1.20635	0.210216	0.369499
GO_REGULATION_OF_DNA_METABOLIC_PROCESS	1.2061	0	0.36989
GO_CHROMATIN_SILENCING_AT_RDNA	1.20595	0	0.370094
KEGG_SMALL_CELL_LUNG_CANCER	1.20564	0	0.370389
GO_INTEGRIN_MEDIATED_SIGNALING_PATHWAY	1.20557	0.192229	0.370207
BERTUCCI_MEDULLARY_VS_DUCTAL_BREAST_CANCER_DN	1.20544	0.243354	0.369952
GO_KINASE_BINDING	1.20503	0.0940695	0.370632
WANG_RESPONSE_TO_GSK3_INHIBITOR_SB216763_DN	1.20455	0	0.370978
JISON_SICKLE_CELL_DISEASE_DN	1.20386	0	0.371942
GO_DNA_STRAND_ELONGATION	1.20374	0	0.37195
BYSTRYKH_HEMATOPOIESIS_STEM_CELL_AND_BRAIN_QTL_TRANS	1.20325	0	0.372562
GO_UNSATURATED_FATTY_ACID_BIOSYNTHETIC_PROCESS	1.20317	0	0.372389
DARWICHE_SQUAMOUS_CELL_CARCINOMA_DN	1.20284	0.20404	0.372939
GO_REGULATION_OF_MITOTIC_CELL_CYCLE	1.20266	0	0.372831
GO_REGULATION_OF_TELOMERE_MAINTENANCE_VIA_TELOMERE_LENGTHENING	1.20229	0	0.373426
YAGI_AML_FAB_MARKERS	1.20223	0	0.373413
DAVICIONI_TARGETS_OF_PAX_FOXO1_FUSIONS_UP	1.2017	0	0.374126
RUAN_RESPONSE_TO_TNF_DN	1.20168	0	0.373989
GO_PROTEIN_DNA_COMPLEX_SUBUNIT_ORGANIZATION	1.20155	0	0.374246
GO_METAPHASE_PLATE_CONGRESSION	1.20132	0	0.374403
GO_PROTEIN_HETEROTETRAMERIZATION	1.20118	0	0.374396
KEGG_TGF_BETA_SIGNALING_PATHWAY	1.20116	0.249027	0.374186
GO_CELL_CYCLE_PHASE_TRANSITION	1.20073	0	0.374165
GO_DNA_METABOLIC_PROCESS	1.20053	0	0.374473
GO_ACTIN_FILAMENT_BASED_PROCESS	1.20015	0.134969	0.374926
GO_REGULATION_OF_METAL_ION_TRANSPORT	1.1999	0.228457	0.375702
GO_PLACENTA_DEVELOPMENT	1.19982	0.233129	0.375522
BARIS_THYROID_CANCER_DN	1.19975	0	0.375305
GO_CHROMOSOMAL_REGION	1.19952	0	0.375487
GO_CELL_CYCLE_PROCESS	1.1994	0	0.375403
GO_POSITIVE_REGULATION_OF_CHROMATIN_MODIFICATION	1.19906	0.182004	0.375636
GO_CELL_CYCLE_ARREST	1.19896	0.0894942	0.375383
GO_HELICASE_ACTIVITY	1.198	0	0.376409
PENG_LEUCINE_DEPRIVATION_UP	1.19716	0.204499	0.378036
YU_MYC_TARGETS_UP	1.19681	0	0.378691
WEINMANN_ADAPTATION_TO_HYPOXIA_DN	1.19676	0	0.378529
SCHAEFFER_PROSTATE_DEVELOPMENT_6HR_UP	1.19666	0.0877193	0.378773
LIEN_BREAST_CARCINOMA_METAPLASTIC	1.19663	0	0.378518
GO_REGULATION_OF_DNA_BINDING	1.19648	0.0967742	0.378758
GO_HISTONE_EXCHANGE	1.19643	0	0.378504
OSMAN_BLADDER_CANCER_DN	1.19627	0.0981595	0.378845
SWEET_KRAS_TARGETS_DN	1.19626	0	0.378591
GO_DEPHOSPHORYLATION	1.19595	0.329193	0.379231
CHIARADONNA_NEOPLASTIC_TRANSFORMATION_KRAS_UP	1.19589	0	0.379093
REACTOME_DNA_REPLICATION	1.1957	0	0.379163
DUTERTRE_ESTRADIOL_RESPONSE_6HR_UP	1.19548	0	0.379134
IVANOVA_HEMATOPOIESIS_LATE_PROGENITOR	1.19544	0	0.379098
PATIL_LIVER_CANCER	1.19501	0	0.379783
BILANGES_SERUM_AND_RAPAMYCIN_SENSITIVE_GENES	1.19485	0	0.380055
GO_HIPPOCAMPUS_DEVELOPMENT	1.19465	0.103672	0.380237
PASINI_SUZ12_TARGETS_DN	1.19445	0	0.380346
GO_PROTEIN_DEPHOSPHORYLATION	1.19434	0.10766	0.380302
GO_G_PROTEIN_COUPLED_RECEPTOR_SIGNALING_PATHWAY	1.19384	0.202429	0.381466
CERVERA_SDHB_TARGETS_1_UP	1.19383	0	0.381212
REACTOME_DNA_STRAND_ELONGATION	1.19382	0	0.380997
CHICAS_RB1_TARGETS_SENESCENT	1.19363	0	0.381036
REACTOME_G2_M_CHECKPOINTS	1.19344	0	0.381256
GO_NEGATIVE_REGULATION_OF_TRANSFERASE_ACTIVITY	1.19303	0.108384	0.38185
REACTOME_MHC_CLASS_II_ANTIGEN_PRESENTATION	1.19268	0.0756646	0.382617
GO_BINDING_OF_SPERM_TO_ZONA_PELLUCIDA	1.19259	0.214724	0.382405
GO_REGULATION_OF_AMINE_TRANSPORT	1.19232	0.248016	0.382531
GO_CELL_PROJECTION_MEMBRANE	1.19226	0.0981595	0.382315
NAKAMURA_CANCER_MICROENVIRONMENT_DN	1.19203	0	0.382546
GO_CYTOSKELETON_DEPENDENT_INTRACELLULAR_TRANSPORT	1.19125	0.192229	0.384091
REACTOME_CHROMOSOME_MAINTENANCE	1.19108	0	0.383961
GO_PHOSPHATIDYLINOSITOL_BINDING	1.19096	0.104628	0.383925
GO_MULTICELLULAR_ORGANISM_GROWTH	1.19087	0	0.383787
GO_ERYTHROCYTE_HOMEOSTASIS	1.19055	0.196881	0.384041
GO_RESPONSE_TO_HORMONE	1.19045	0.188377	0.383978
GO_SOMATIC_DIVERSIFICATION_OF_IMMUNE_RECEPTORS	1.1904	0	0.383889
REACTOME_MITOTIC_G2_G2_M_PHASES	1.19036	0	0.383682
GO_COVALENT_CHROMATIN_MODIFICATION	1.19034	0.239919	0.383547
GO_CELL_AGING	1.1902	0.108384	0.383542
KEGG_MELANOGENESIS	1.19019	0.238477	0.383291
REACTOME_PACKAGING_OF_TELOMERE_ENDS	1.19012	0	0.383076
RICKMAN_TUMOR_DIFFERENTIATED_WELL_VS_MODERATELY_DN	1.19009	0	0.382858
GO_NUCLEAR_MATRIX	1.1894	0	0.383878
DAVICIONI_MOLECULAR_ARMS_VS_ERMS_DN	1.18919	0.204499	0.383986
REN_BOUND_BY_E2F	1.18905	0	0.384058
YAO_TEMPORAL_RESPONSE_TO_PROGESTERONE_CLUSTER_7	1.1889	0.0756646	0.384022
GO_FATTY_ACYL_COA_METABOLIC_PROCESS	1.18863	0.0981595	0.38477
ROSS_ACUTE_MYELOID_LEUKEMIA_CBF	1.18804	0.189189	0.386145
FONTAINE_FOLLICULAR_THYROID_ADENOMA_DN	1.18801	0.20202	0.385928
GO_NEGATIVE_REGULATION_OF_DNA_METABOLIC_PROCESS	1.18798	0	0.385677
CAHOY_ASTROCYTIC	1.18796	0.0981595	0.385426
GO_REGULATION_OF_GLIAL_CELL_DIFFERENTIATION	1.18765	0.201207	0.385753
GO_REGULATION_OF_CELL_CYCLE_ARREST	1.18725	0	0.386291
ZHANG_TLX_TARGETS_60HR_DN	1.18683	0	0.386689
GAL_LEUKEMIC_STEM_CELL_UP	1.18638	0.0991735	0.387334
AMUNDSON_RESPONSE_TO_ARSENITE	1.18604	0	0.38777
GO_RESPONSE_TO_CARBOHYDRATE	1.18589	0.212302	0.387631
RB_DN.V1_DN	1.18588	0	0.38738
GO_SENSORY_ORGAN_DEVELOPMENT	1.18583	0.186508	0.387174
GO_DNA_STRAND_ELONGATION_INVOLVED_IN_DNA_REPLICATION	1.18574	0	0.38705
KIM_WT1_TARGETS_8HR_UP	1.18522	0.0981595	0.387688
GO_CHROMATIN_ASSEMBLY_OR_DISASSEMBLY	1.18491	0	0.388214
GO_CARBOHYDRATE_DERIVATIVE_CATABOLIC_PROCESS	1.18475	0.11946	0.388383
DAZARD_RESPONSE_TO_UV_SCC_DN	1.18463	0	0.388204
GO_DEVELOPMENTAL_MATURATION	1.1846	0.198413	0.388129
BILD_SRC_ONCOGENIC_SIGNATURE	1.18455	0	0.388054
GO_ORGANELLE_LOCALIZATION	1.18453	0.0940695	0.387833
MARTORIATI_MDM4_TARGETS_NEUROEPITHELIUM_DN	1.18449	0.0882957	0.387686
GENTILE_UV_HIGH_DOSE_DN	1.18409	0	0.388124
LI_WILMS_TUMOR_VS_FETAL_KIDNEY_1_DN	1.18408	0	0.387875
KAUFFMANN_MELANOMA_RELAPSE_UP	1.18391	0	0.387864
SCHUETZ_BREAST_CANCER_DUCTAL_INVASIVE_DN	1.18355	0.189409	0.388372
GO_LATERAL_PLASMA_MEMBRANE	1.18342	0	0.388382
GO_NUCLEAR_REPLICATION_FORK	1.18321	0	0.388319
GO_REGULATION_OF_GTPASE_ACTIVITY	1.18313	0.305835	0.388106
REACTOME_PURINE_METABOLISM	1.1829	0	0.388456
GO_NEGATIVE_REGULATION_OF_CELL_GROWTH	1.18254	0.362403	0.389185
THILLAINADESAN_ZNF217_TARGETS_UP	1.18217	0	0.389602
YAMAZAKI_TCEB3_TARGETS_DN	1.18214	0	0.389353
REACTOME_ACTIVATION_OF_ATR_IN_RESPONSE_TO_REPLICATION_STRESS	1.18208	0	0.389285
RB_P107_DN.V1_DN	1.18188	0.233129	0.389213
GO_PROTEIN_HOMOTETRAMERIZATION	1.18117	0.228457	0.390133
GO_CHROMATIN_MODIFICATION	1.18109	0	0.389971
GO_ANION_TRANSPORT	1.18103	0.294821	0.389878
JOSEPH_RESPONSE_TO_SODIUM_BUTYRATE_DN	1.18063	0.241309	0.390525
GO_CYTOSOLIC_PART	1.18053	0.0981595	0.390526
GO_POLYSACCHARIDE_METABOLIC_PROCESS	1.18038	0.0967742	0.39047
GO_POLYOL_METABOLIC_PROCESS	1.18034	0.135524	0.390223
PID_ATR_PATHWAY	1.18021	0	0.390306
GO_ORGAN_REGENERATION	1.18003	0	0.39059
IWANAGA_CARCINOGENESIS_BY_KRAS_PTEN_DN	1.17921	0	0.391903
BURTON_ADIPOGENESIS_PEAK_AT_2HR	1.17851	0.184524	0.392513
HELLER_HDAC_TARGETS_DN	1.17821	0	0.392886
GO_ENZYME_BINDING	1.17804	0.0981595	0.392938
SHEDDEN_LUNG_CANCER_POOR_SURVIVAL_A6	1.17733	0	0.394155
GO_FATTY_ACID_BIOSYNTHETIC_PROCESS	1.17701	0.134969	0.395058
GO_VASCULAR_PROCESS_IN_CIRCULATORY_SYSTEM	1.17686	0.281746	0.395118
GO_CELLULAR_MONOVALENT_INORGANIC_CATION_HOMEOSTASIS	1.17665	0.0875764	0.395054
BCAT.100_UP.V1_UP	1.17648	0.222453	0.395006
GO_LEADING_EDGE_MEMBRANE	1.17639	0.0981595	0.394864
HAMAI_APOPTOSIS_VIA_TRAIL_UP	1.17616	0.198364	0.395112
AMIT_EGF_RESPONSE_60_HELA	1.17536	0.0966387	0.396574
REACTOME_CELL_CYCLE_MITOTIC	1.17516	0	0.396508
HALLMARK_G2M_CHECKPOINT	1.17515	0	0.396258
REACTOME_SIGNALING_BY_TGF_BETA_RECEPTOR_COMPLEX	1.17504	0	0.396351
WINNEPENNINCKX_MELANOMA_METASTASIS_UP	1.17493	0	0.396574
GO_POSITIVE_REGULATION_OF_SEQUENCE_SPECIFIC_DNA_BINDING_TRANSCRIPTION_FACTOR_ACTIVITY	1.1748	0.201887	0.396746
KANG_IMMORTALIZED_BY_TERT_UP	1.17439	0.233792	0.397377
GO_POSITIVE_REGULATION_OF_SYNAPTIC_TRANSMISSION	1.17406	0.299401	0.397988
MATSUDA_NATURAL_KILLER_DIFFERENTIATION	1.17349	0	0.398985
CHARAFE_BREAST_CANCER_LUMINAL_VS_MESENCHYMAL_DN	1.17289	0	0.399726
KYNG_DNA_DAMAGE_BY_4NQO	1.17264	0.200409	0.400116
MONNIER_POSTRADIATION_TUMOR_ESCAPE_DN	1.17212	0.130178	0.401089
GO_POSITIVE_REGULATION_OF_PROTEIN_METABOLIC_PROCESS	1.17206	0	0.400973
GO_REGULATION_OF_DNA_REPAIR	1.17188	0	0.401008
SANA_TNF_SIGNALING_DN	1.17166	0	0.401382
GO_NUCLEASE_ACTIVITY	1.17158	0.192229	0.401132
REACTOME_DOWNSTREAM_SIGNALING_OF_ACTIVATED_FGFR	1.1715	0.322581	0.401108
REACTOME_MITOTIC_M_M_G1_PHASES	1.17146	0	0.400986
GO_SINGLE_ORGANISM_CELL_ADHESION	1.17114	0.229039	0.401524
GO_REGULATION_OF_CELL_CYCLE_G1_S_PHASE_TRANSITION	1.17111	0	0.401274
GO_MICROTUBULE_ORGANIZING_CENTER	1.17091	0	0.401447
LINDVALL_IMMORTALIZED_BY_TERT_UP	1.17085	0.0981595	0.401283
GO_REGULATION_OF_CELL_CELL_ADHESION	1.17082	0.0940695	0.401149
GO_TUBE_DEVELOPMENT	1.17046	0.227092	0.401454
GO_POSITIVE_REGULATION_OF_MYELOID_CELL_DIFFERENTIATION	1.16996	0.235178	0.402069
GO_TELOMERE_ORGANIZATION	1.16979	0	0.402029
GO_DNA_BIOSYNTHETIC_PROCESS	1.16977	0.0920245	0.401814
GO_TRANSFERASE_ACTIVITY_TRANSFERRING_PHOSPHORUS_CONTAINING_GROUPS	1.16955	0.182004	0.402037
SWEET_KRAS_ONCOGENIC_SIGNATURE	1.16954	0	0.401973
GO_POSITIVE_REGULATION_OF_CATALYTIC_ACTIVITY	1.1694	0.134969	0.402087
IZADPANAH_STEM_CELL_ADIPOSE_VS_BONE_UP	1.16935	0.106339	0.401839
LIU_CMYB_TARGETS_UP	1.16924	0.304	0.401826
GO_MITOTIC_CELL_CYCLE	1.16904	0	0.401918
GO_RESPONSE_TO_TEMPERATURE_STIMULUS	1.16884	0.229376	0.402569
GO_GOLGI_CISTERNA_MEMBRANE	1.16839	0.134969	0.403254
HESS_TARGETS_OF_HOXA9_AND_MEIS1_UP	1.16807	0	0.403718
MARTINEZ_TP53_TARGETS_DN	1.16798	0	0.403672
JOSEPH_RESPONSE_TO_SODIUM_BUTYRATE_UP	1.16779	0.233129	0.403973
CYCLIN_D1_UP.V1_DN	1.16735	0.180915	0.404875
KEGG_REGULATION_OF_ACTIN_CYTOSKELETON	1.16733	0	0.404721
GO_REGULATION_OF_INTRACELLULAR_SIGNAL_TRANSDUCTION	1.16731	0	0.404473
GO_POSITIVE_REGULATION_OF_EXOCYTOSIS	1.1673	0.221344	0.404225
GO_DNA_REPLICATION_INDEPENDENT_NUCLEOSOME_ASSEMBLY	1.1672	0	0.404108
GO_DNA_REPLICATION_INDEPENDENT_NUCLEOSOME_ORGANIZATION	1.1672	0	0.403832
REACTOME_PEPTIDE_CHAIN_ELONGATION	1.16648	0.0981595	0.405602
GO_ACTIVATION_OF_CYSTEINE_TYPE_ENDOPEPTIDASE_ACTIVITY	1.16647	0.427419	0.405354
GO_MACROMOLECULAR_COMPLEX_BINDING	1.16639	0	0.405296
GO_SARCOPLASM	1.16617	0.361396	0.405278
DELPUECH_FOXO3_TARGETS_DN	1.16606	0	0.405434
GO_REGULATION_OF_ERK1_AND_ERK2_CASCADE	1.16605	0.204589	0.405187
HUANG_FOXA2_TARGETS_UP	1.16591	0.0955414	0.405272
GO_POSITIVE_REGULATION_OF_PROTEIN_LOCALIZATION_TO_NUCLEUS	1.16567	0	0.405385
GO_DNA_REPLICATION_DEPENDENT_NUCLEOSOME_ORGANIZATION	1.16498	0	0.40675
GO_DNA_REPLICATION_DEPENDENT_NUCLEOSOME_ASSEMBLY	1.16498	0	0.406474
REACTOME_NEUROTRANSMITTER_RECEPTOR_BINDING_AND_DOWNSTREAM_TRANSMISSION_IN_THE_POSTSYNAPTIC_CELL	1.16498	0.0756646	0.406227
GO_PROTEIN_HETEROOLIGOMERIZATION	1.16481	0.0981595	0.406227
MELLMAN_TUT1_TARGETS_DN	1.16441	0.209256	0.407193
GO_REGULATION_OF_HORMONE_LEVELS	1.16416	0	0.407287
GO_REGULATION_OF_TUMOR_NECROSIS_FACTOR_MEDIATED_SIGNALING_PATHWAY	1.16415	0.243354	0.407074
GO_REGULATION_OF_PROTEIN_LOCALIZATION_TO_NUCLEUS	1.16398	0.134969	0.407241
GO_ACTIN_FILAMENT	1.16391	0.192229	0.407132
GO_CENTROSOME	1.16355	0	0.407283
ZHOU_INFLAMMATORY_RESPONSE_FIMA_UP	1.16347	0.305221	0.407178
GO_MAINTENANCE_OF_CELL_NUMBER	1.16309	0.484076	0.407891
MARTINEZ_RB1_AND_TP53_TARGETS_DN	1.16273	0	0.40826
GO_REGULATION_OF_EMBRYONIC_DEVELOPMENT	1.16269	0.246939	0.408014
PID_PTP1B_PATHWAY	1.16188	0.195426	0.409103
GO_SIGNAL_TRANSDUCTION_BY_P53_CLASS_MEDIATOR	1.16179	0	0.409113
GO_SINGLE_STRANDED_DNA_BINDING	1.16168	0	0.409135
ROPERO_HDAC2_TARGETS	1.16114	0.325203	0.410042
GO_CELLULAR_HORMONE_METABOLIC_PROCESS	1.16024	0.108384	0.41181
COULOUARN_TEMPORAL_TGFB1_SIGNATURE_UP	1.16017	0.106339	0.411914
GO_DNA_HELICASE_ACTIVITY	1.15988	0	0.412231
GO_POSITIVE_REGULATION_OF_PROTEIN_IMPORT	1.15959	0	0.412448
GO_VESICLE_ORGANIZATION	1.1594	0.191446	0.412409
PID_HIF1_TFPATHWAY	1.15921	0.197479	0.412943
NUTT_GBM_VS_AO_GLIOMA_DN	1.15915	0.0981595	0.412806
NAKAMURA_METASTASIS_MODEL_UP	1.15889	0.108384	0.413374
GO_REGULATION_OF_CELL_CYCLE_PHASE_TRANSITION	1.15882	0	0.413205
NIKOLSKY_BREAST_CANCER_20Q12_Q13_AMPLICON	1.1588	0	0.413025
GO_EPIDERMAL_GROWTH_FACTOR_RECEPTOR_SIGNALING_PATHWAY	1.1588	0.297297	0.412779
GO_ANCHORING_JUNCTION	1.15869	0	0.41284
KEGG_LONG_TERM_POTENTIATION	1.15863	0	0.412659
IWANAGA_CARCINOGENESIS_BY_KRAS_UP	1.15856	0.0940695	0.412736
GO_REGULATION_OF_NUCLEOCYTOPLASMIC_TRANSPORT	1.15836	0.132797	0.413023
MARSON_BOUND_BY_FOXP3_UNSTIMULATED	1.15823	0	0.413001
REACTOME_CELL_CYCLE	1.15801	0	0.413498
GO_CYTOSOLIC_RIBOSOME	1.15797	0.0981595	0.413292
XU_GH1_AUTOCRINE_TARGETS_UP	1.1579	0.33004	0.413356
GO_RESPONSE_TO_ETHANOL	1.15777	0.341513	0.413385
BEGUM_TARGETS_OF_PAX3_FOXO1_FUSION_UP	1.15757	0.222458	0.413617
ATM_DN.V1_DN	1.15739	0	0.413892
PUJANA_BREAST_CANCER_WITH_BRCA1_MUTATED_UP	1.15726	0	0.413953
PUJANA_BRCA2_PCC_NETWORK	1.15719	0	0.413882
DARWICHE_SKIN_TUMOR_PROMOTER_DN	1.15698	0.108384	0.414213
BIOCARTA_MPR_PATHWAY	1.15637	0	0.415586
GO_BASOLATERAL_PLASMA_MEMBRANE	1.15628	0.0977597	0.415747
GO_CYTOSOLIC_LARGE_RIBOSOMAL_SUBUNIT	1.15593	0.0981595	0.416733
GO_POSITIVE_REGULATION_OF_HORMONE_SECRETION	1.15554	0.206122	0.417144
REACTOME_SIGNALING_BY_RHO_GTPASES	1.15538	0.106339	0.417267
GO_CELLULAR_RESPONSE_TO_DNA_DAMAGE_STIMULUS	1.15462	0	0.418946
GO_REGULATION_OF_TELOMERE_MAINTENANCE	1.15431	0	0.419589
GO_CONTRACTILE_FIBER	1.15428	0.0940695	0.419509
HALLMARK_E2F_TARGETS	1.1539	0	0.420413
REACTOME_SIGNALING_BY_ERBB2	1.15386	0.0940695	0.420165
REACTOME_TELOMERE_MAINTENANCE	1.15383	0	0.420171
CHICAS_RB1_TARGETS_LOW_SERUM	1.1538	0.0981595	0.419996
REACTOME_NGF_SIGNALLING_VIA_TRKA_FROM_THE_PLASMA_MEMBRANE	1.15377	0.229039	0.419748
GO_ENDOMEMBRANE_SYSTEM_ORGANIZATION	1.15371	0.106339	0.419534
DAZARD_RESPONSE_TO_UV_NHEK_UP	1.15366	0.206544	0.419389
GO_POSITIVE_REGULATION_OF_PROTEASOMAL_PROTEIN_CATABOLIC_PROCESS	1.15344	0	0.419608
OUILLETTE_CLL_13Q14_DELETION_UP	1.15344	0.225806	0.419441
GO_NAD_BINDING	1.15299	0.0940695	0.420205
GO_SIGNAL_TRANSDUCTION_IN_RESPONSE_TO_DNA_DAMAGE	1.15296	0	0.419958
RODWELL_AGING_KIDNEY_NO_BLOOD_UP	1.15283	0.243354	0.419872
FARMER_BREAST_CANCER_APOCRINE_VS_LUMINAL	1.15282	0.241309	0.419626
GO_CYTOSOLIC_SMALL_RIBOSOMAL_SUBUNIT	1.15266	0.0981595	0.419934
GO_POSITIVE_REGULATION_OF_GENE_EXPRESSION_EPIGENETIC	1.15255	0.106339	0.420086
GO_PEPTIDYL_LYSINE_MODIFICATION	1.15237	0.0927419	0.420459
PID_LYSOPHOSPHOLIPID_PATHWAY	1.15208	0.169734	0.421179
GO_POSITIVE_REGULATION_OF_TRANSPORT	1.15192	0.225806	0.421298
ZHOU_INFLAMMATORY_RESPONSE_LIVE_DN	1.15152	0.0898204	0.421925
PUJANA_BREAST_CANCER_LIT_INT_NETWORK	1.15117	0	0.422425
AMUNDSON_POOR_SURVIVAL_AFTER_GAMMA_RADIATION_8G	1.15109	0	0.422299
GO_DENDRITE_DEVELOPMENT	1.15107	0.193416	0.422088
PDGF_UP.V1_UP	1.15086	0.0981595	0.422063
KEGG_GAP_JUNCTION	1.15041	0.108384	0.422606
KAMMINGA_EZH2_TARGETS	1.15014	0	0.422954
GO_POSITIVE_REGULATION_OF_DNA_BIOSYNTHETIC_PROCESS	1.15001	0	0.423198
REACTOME_TRIF_MEDIATED_TLR3_SIGNALING	1.14963	0.296371	0.423674
GO_FOREBRAIN_GENERATION_OF_NEURONS	1.14922	0.307071	0.424348
PID_FANCONI_PATHWAY	1.14904	0	0.424716
BRUINS_UVC_RESPONSE_VIA_TP53_GROUP_B	1.14894	0.108384	0.424821
GO_G_PROTEIN_COUPLED_RECEPTOR_BINDING	1.14884	0.314	0.424746
GO_RIBOSOME_BINDING	1.14871	0	0.424716
LEI_MYB_TARGETS	1.14871	0.134969	0.42447
GO_DRUG_BINDING	1.14853	0.20202	0.424828
GO_PROTEIN_HOMOOLIGOMERIZATION	1.1483	0.228457	0.425503
GO_POSITIVE_REGULATION_OF_TELOMERE_MAINTENANCE_VIA_TELOMERE_LENGTHENING	1.14823	0	0.425391
SHAFFER_IRF4_TARGETS_IN_ACTIVATED_DENDRITIC_CELL	1.14822	0.284254	0.425145
MCBRYAN_PUBERTAL_TGFB1_TARGETS_UP	1.14788	0.134969	0.425453
GO_REGULATION_OF_CELL_SHAPE	1.14708	0.413088	0.426437
GO_REGULATION_OF_DNA_RECOMBINATION	1.14691	0.0920245	0.426664
ZHANG_ANTIVIRAL_RESPONSE_TO_RIBAVIRIN_DN	1.14653	0.192229	0.426822
GO_PLASMA_MEMBRANE_ORGANIZATION	1.14637	0.21	0.426734
GO_COFACTOR_BINDING	1.14621	0.134969	0.427005
GO_GOLGI_STACK	1.14617	0.225806	0.426952
YAMASHITA_LIVER_CANCER_WITH_EPCAM_UP	1.14585	0	0.427729
DEBIASI_APOPTOSIS_BY_REOVIRUS_INFECTION_DN	1.14579	0	0.427588
GO_NEGATIVE_REGULATION_OF_PROTEIN_SERINE_THREONINE_KINASE_ACTIVITY	1.1451	0.109731	0.429163
GO_RESPONSE_TO_HEAT	1.14448	0.194831	0.430659
GO_NEGATIVE_REGULATION_OF_CELL_COMMUNICATION	1.14434	0.239919	0.430919
BIDUS_METASTASIS_UP	1.14432	0	0.430704
MARTENS_BOUND_BY_PML_RARA_FUSION	1.14399	0.243354	0.431123
GO_REGULATION_OF_SECRETION	1.14363	0.334638	0.431555
REACTOME_METABOLISM_OF_LIPIDS_AND_LIPOPROTEINS	1.14293	0.243354	0.433209
GO_GENE_SILENCING	1.14223	0	0.434608
GO_RESPONSE_TO_INORGANIC_SUBSTANCE	1.14222	0.134969	0.434497
BENPORATH_ES_1	1.14209	0	0.434454
GO_DNA_GEOMETRIC_CHANGE	1.14066	0	0.437111
GO_OXIDOREDUCTASE_ACTIVITY_ACTING_ON_THE_CH_OH_GROUP_OF_DONORS_NAD_OR_NADP_AS_ACCEPTOR	1.14003	0.134969	0.438177
GO_REGULATION_OF_DNA_BIOSYNTHETIC_PROCESS	1.13964	0	0.438873
BRACHAT_RESPONSE_TO_CAMPTOTHECIN_DN	1.13955	0	0.438654
KEGG_RIBOSOME	1.13943	0.206544	0.438618
BERENJENO_TRANSFORMED_BY_RHOA_FOREVER_DN	1.13905	0.108108	0.439122
GO_NUCLEAR_IMPORT	1.13895	0.0920245	0.439051
REACTOME_DOWNSTREAM_SIGNAL_TRANSDUCTION	1.1388	0.323887	0.439249
GO_REGULATION_OF_PROTEASOMAL_PROTEIN_CATABOLIC_PROCESS	1.13837	0	0.439905
GO_CHROMATIN_REMODELING	1.13827	0	0.43988
REACTOME_SIGNALING_BY_ERBB4	1.13787	0.0928433	0.440723
HORTON_SREBF_TARGETS	1.13775	0	0.440903
RAPA_EARLY_UP.V1_UP	1.13729	0.212302	0.441492
REACTOME_TRANSPORT_OF_GLUCOSE_AND_OTHER_SUGARS_BILE_SALTS_AND_ORGANIC_ACIDS_METAL_IONS_AND_AMINE_COMPOUNDS	1.1372	0.218391	0.441581
GO_RRNA_BINDING	1.13681	0.0981595	0.442061
GO_UNSATURATED_FATTY_ACID_METABOLIC_PROCESS	1.13649	0.228516	0.442812
TIEN_INTESTINE_PROBIOTICS_2HR_UP	1.13622	0	0.442858
REACTOME_FORMATION_OF_THE_TERNARY_COMPLEX_AND_SUBSEQUENTLY_THE_43S_COMPLEX	1.13607	0.0981595	0.442962
GO_MICROTUBULE_BASED_MOVEMENT	1.13595	0	0.442937
AMIT_EGF_RESPONSE_480_MCF10A	1.13557	0.106339	0.443653
NADLER_OBESITY_DN	1.1355	0.108384	0.443538
GO_ATPASE_ACTIVITY	1.13544	0	0.443389
GO_POSITIVE_REGULATION_OF_TELOMERE_MAINTENANCE	1.13494	0	0.444996
GO_RESPONSE_TO_NITROGEN_COMPOUND	1.13471	0.327198	0.445261
GO_LIMBIC_SYSTEM_DEVELOPMENT	1.13471	0.198312	0.445043
BHAT_ESR1_TARGETS_VIA_AKT1_UP	1.13467	0.204499	0.444969
TSENG_IRS1_TARGETS_UP	1.13453	0	0.445106
SANSOM_APC_MYC_TARGETS	1.13402	0.108384	0.446512
HALLMARK_ESTROGEN_RESPONSE_EARLY	1.134	0.204499	0.446357
GO_REGULATION_OF_CELLULAR_RESPONSE_TO_GROWTH_FACTOR_STIMULUS	1.13377	0.108384	0.446508
RICKMAN_TUMOR_DIFFERENTIATED_WELL_VS_POORLY_UP	1.13352	0	0.44693
WINTER_HYPOXIA_METAGENE	1.13349	0.0940695	0.44671
HERNANDEZ_MITOTIC_ARREST_BY_DOCETAXEL_1_DN	1.13342	0	0.446489
LIN_NPAS4_TARGETS_UP	1.13318	0.186094	0.446684
VERRECCHIA_DELAYED_RESPONSE_TO_TGFB1	1.13312	0.233129	0.446663
GO_REGULATION_OF_ACTIN_FILAMENT_BASED_PROCESS	1.13294	0.134969	0.446918
PECE_MAMMARY_STEM_CELL_DN	1.13286	0.261759	0.446824
SARTIPY_NORMAL_AT_INSULIN_RESISTANCE_UP	1.13258	0.0940695	0.447502
GO_RUFFLE_MEMBRANE	1.1324	0	0.447612
GAZDA_DIAMOND_BLACKFAN_ANEMIA_ERYTHROID_DN	1.13174	0.206544	0.448556
GO_STRUCTURAL_MOLECULE_ACTIVITY	1.13166	0.206544	0.448565
GO_SMALL_MOLECULE_BIOSYNTHETIC_PROCESS	1.13163	0.134969	0.448341
GO_CELL_SUBSTRATE_JUNCTION	1.13095	0	0.449501
GO_ENZYME_ACTIVATOR_ACTIVITY	1.13055	0.308943	0.450193
PID_INTEGRIN3_PATHWAY	1.12955	0.276074	0.45293
GO_REGULATION_OF_CELL_DEATH	1.12935	0	0.453217
WEST_ADRENOCORTICAL_TUMOR_UP	1.12917	0	0.453359
GO_DNA_DEPENDENT_ATPASE_ACTIVITY	1.12916	0	0.453106
GO_PALLIUM_DEVELOPMENT	1.12859	0.298569	0.454168
GO_CELL_JUNCTION_ORGANIZATION	1.12821	0.233129	0.454441
GO_G1_DNA_DAMAGE_CHECKPOINT	1.12814	0	0.454248
GO_CELL_CYCLE_G2_M_PHASE_TRANSITION	1.12808	0	0.454081
GO_REGULATION_OF_PROTEIN_LOCALIZATION	1.12787	0.134969	0.454553
ROZANOV_MMP14_TARGETS_SUBSET	1.12756	0.0940695	0.454965
GO_NEGATIVE_REGULATION_OF_ION_TRANSPORT	1.1273	0.0756646	0.455212
LEE_LIVER_CANCER_E2F1_DN	1.12726	0.197628	0.455056
BAKKER_FOXO3_TARGETS_DN	1.12706	0.220039	0.455105
PID_CASPASE_PATHWAY	1.12673	0.349693	0.455182
REACTOME_INFLUENZA_VIRAL_RNA_TRANSCRIPTION_AND_REPLICATION	1.12623	0.206544	0.45648
GO_PROTEIN_TARGETING_TO_MEMBRANE	1.12605	0.206544	0.456701
MITSIADES_RESPONSE_TO_APLIDIN_DN	1.12588	0	0.456861
GO_HETEROCHROMATIN	1.1257	0.204499	0.457156
REACTOME_3_UTR_MEDIATED_TRANSLATIONAL_REGULATION	1.12569	0.0981595	0.456931
GO_NEGATIVE_REGULATION_OF_KINASE_ACTIVITY	1.1255	0.359184	0.457164
NAKAJIMA_MAST_CELL	1.12526	0	0.457738
GO_UBIQUITIN_LIGASE_COMPLEX	1.12497	0.203252	0.458397
GO_U12_TYPE_SPLICEOSOMAL_COMPLEX	1.12457	0.190184	0.459537
GO_MITOTIC_RECOMBINATION	1.12368	0.0920245	0.461539
GO_POSITIVE_REGULATION_OF_NUCLEOCYTOPLASMIC_TRANSPORT	1.12357	0	0.461555
LIANG_HEMATOPOIESIS_STEM_CELL_NUMBER_LARGE_VS_TINY_UP	1.12291	0.0920245	0.46275
GO_MICROBODY_MEMBRANE	1.12265	0.108384	0.463231
CHEN_HOXA5_TARGETS_9HR_DN	1.12256	0.298569	0.463177
GO_REGULATION_OF_GLUCOSE_TRANSPORT	1.12245	0.167339	0.463277
HOEBEKE_LYMPHOID_STEM_CELL_DN	1.12243	0.108384	0.463136
GO_OXIDOREDUCTASE_ACTIVITY_ACTING_ON_CH_OH_GROUP_OF_DONORS	1.12235	0.134969	0.463123
GO_MAINTENANCE_OF_LOCATION_IN_CELL	1.12233	0.107071	0.462893
GO_PROTEIN_METHYLATION	1.12186	0.202454	0.463649
GO_PROTEIN_ALKYLATION	1.12186	0.202454	0.463369
BOYAULT_LIVER_CANCER_SUBCLASS_G23_UP	1.12182	0	0.463313
BROWN_MYELOID_CELL_DEVELOPMENT_UP	1.1216	0.243354	0.463509
HALLMARK_P53_PATHWAY	1.12142	0.108384	0.463612
GO_POSITIVE_REGULATION_OF_TRANSFERASE_ACTIVITY	1.12114	0.134969	0.463834
MODY_HIPPOCAMPUS_NEONATAL	1.12094	0	0.464186
CSR_LATE_UP.V1_UP	1.12089	0	0.464046
REACTOME_EXTENSION_OF_TELOMERES	1.12086	0	0.463921
GO_DENDRITE_MORPHOGENESIS	1.12074	0.415822	0.46376
GO_PROTEIN_UBIQUITINATION	1.12034	0.108384	0.464306
GO_ENDOCYTOSIS	1.1202	0.327198	0.464514
GO_RESPONSE_TO_FATTY_ACID	1.1199	0.233129	0.465123
GO_DNA_REPAIR	1.11958	0	0.465509
REACTOME_NONSENSE_MEDIATED_DECAY_ENHANCED_BY_THE_EXON_JUNCTION_COMPLEX	1.11956	0.206544	0.465287
BHATTACHARYA_EMBRYONIC_STEM_CELL	1.11954	0	0.465066
GO_REGULATION_OF_ENDOTHELIAL_CELL_PROLIFERATION	1.11901	0.206963	0.466251
GO_POSITIVE_REGULATION_OF_ORGANELLE_ORGANIZATION	1.119	0	0.465998
FLOTHO_PEDIATRIC_ALL_THERAPY_RESPONSE_UP	1.11894	0.173824	0.465861
REACTOME_ACTIVATION_OF_THE_MRNA_UPON_BINDING_OF_THE_CAP_BINDING_COMPLEX_AND_EIFS_AND_SUBSEQUENT_BINDING_TO_43S	1.11881	0.0981595	0.465787
GO_TRANSLESION_SYNTHESIS	1.11836	0.0920245	0.466749
SESTO_RESPONSE_TO_UV_C6	1.11825	0.0981595	0.46675
SANSOM_WNT_PATHWAY_REQUIRE_MYC	1.11813	0.233129	0.466892
DIRMEIER_LMP1_RESPONSE_LATE_UP	1.11755	0.229039	0.46814
GO_EPIDERMIS_DEVELOPMENT	1.11753	0.404339	0.467887
WOO_LIVER_CANCER_RECURRENCE_DN	1.11714	0.406746	0.46841
GO_RIBOSOMAL_LARGE_SUBUNIT_BIOGENESIS	1.11709	0	0.468403
TOMIDA_METASTASIS_UP	1.11709	0.341513	0.46815
REACTOME_G_ALPHA1213_SIGNALLING_EVENTS	1.11644	0.173824	0.470146
GO_REGULATION_OF_PROTEIN_IMPORT	1.11592	0.233129	0.471036
DACOSTA_UV_RESPONSE_VIA_ERCC3_COMMON_DN	1.11574	0.0940695	0.471219
GO_PROTEIN_LOCALIZATION_TO_MEMBRANE	1.11547	0.206544	0.47173
PUIFFE_INVASION_INHIBITED_BY_ASCITES_UP	1.11531	0	0.471756
KEGG_PATHOGENIC_ESCHERICHIA_COLI_INFECTION	1.11514	0.0940695	0.472052
PAL_PRMT5_TARGETS_UP	1.11509	0	0.471943
ROSS_LEUKEMIA_WITH_MLL_FUSIONS	1.11499	0.290389	0.472121
GO_CYTOKINESIS	1.11471	0	0.472277
LE_EGR2_TARGETS_DN	1.11466	0.0981595	0.47217
CAFFAREL_RESPONSE_TO_THC_24HR_5_UP	1.11466	0.265849	0.471916
STK33_SKM_DN	1.11393	0.322709	0.473684
GO_RESPONSE_TO_GROWTH_FACTOR	1.11349	0.192229	0.474298
BOYAULT_LIVER_CANCER_SUBCLASS_G123_UP	1.11331	0.0920245	0.474622
GO_NEGATIVE_REGULATION_OF_CELL_CELL_ADHESION	1.11288	0.0977597	0.475222
FIGUEROA_AML_METHYLATION_CLUSTER_1_UP	1.11258	0.396378	0.475241
JAZAG_TGFB1_SIGNALING_VIA_SMAD4_UP	1.11147	0	0.477918
BCAT_BILD_ET_AL_DN	1.1114	0.106339	0.477915
BRUINS_UVC_RESPONSE_LATE	1.11076	0	0.47959
GO_SINGLE_ORGANISM_CELLULAR_LOCALIZATION	1.11071	0	0.479457
PID_P53_REGULATION_PATHWAY	1.11061	0.0756646	0.479355
GO_SOMITOGENESIS	1.11058	0.192229	0.479131
REACTOME_PROTEIN_FOLDING	1.1105	0	0.479081
GO_NEGATIVE_REGULATION_OF_NITROGEN_COMPOUND_METABOLIC_PROCESS	1.11047	0.310976	0.478877
MULLIGHAN_MLL_SIGNATURE_2_UP	1.11046	0.243354	0.478621
GO_DORSAL_VENTRAL_PATTERN_FORMATION	1.11013	0.392857	0.479339
ZHONG_RESPONSE_TO_AZACITIDINE_AND_TSA_DN	1.10992	0	0.479661
TIEN_INTESTINE_PROBIOTICS_24HR_DN	1.10912	0.108384	0.48237
APRELIKOVA_BRCA1_TARGETS	1.10894	0	0.482403
NAKAMURA_TUMOR_ZONE_PERIPHERAL_VS_CENTRAL_UP	1.1084	0	0.482881
GO_PYRUVATE_METABOLIC_PROCESS	1.1081	0.0940695	0.483183
GO_LIPID_BIOSYNTHETIC_PROCESS	1.10762	0.243354	0.483626
BLALOCK_ALZHEIMERS_DISEASE_UP	1.10743	0.233129	0.483754
SIMBULAN_UV_RESPONSE_NORMAL_DN	1.10742	0.204499	0.483497
LIU_COMMON_CANCER_GENES	1.10741	0.28629	0.483274
MARTINEZ_RB1_TARGETS_DN	1.10736	0.184049	0.483118
HOLLMANN_APOPTOSIS_VIA_CD40_UP	1.10721	0	0.48311
JIANG_HYPOXIA_NORMAL	1.10698	0.169734	0.483754
GO_PROTEIN_COMPLEX_BINDING	1.10663	0.0981595	0.484406
JIANG_AGING_CEREBRAL_CORTEX_UP	1.1064	0.202454	0.484568
PUJANA_XPRSS_INT_NETWORK	1.10576	0	0.485609
ZUCCHI_METASTASIS_UP	1.10564	0	0.48555
AMIT_EGF_RESPONSE_480_HELA	1.10557	0.108384	0.485418
NRL_DN.V1_DN	1.10552	0.218487	0.485343
BHAT_ESR1_TARGETS_NOT_VIA_AKT1_UP	1.10549	0.204499	0.48512
MEISSNER_NPC_HCP_WITH_H3_UNMETHYLATED	1.10524	0.301587	0.485471
GO_ESTABLISHMENT_OF_PROTEIN_LOCALIZATION_TO_ENDOPLASMIC_RETICULUM	1.10502	0.206544	0.485899
REACTOME_FORMATION_OF_TUBULIN_FOLDING_INTERMEDIATES_BY_CCT_TRIC	1.10496	0	0.485769
GO_REGULATION_OF_CELLULAR_AMIDE_METABOLIC_PROCESS	1.10483	0.190184	0.486226
GO_TRANSLATIONAL_INITIATION	1.10475	0.0981595	0.486185
BENPORATH_EED_TARGETS	1.10444	0.210526	0.486257
PUJANA_BRCA_CENTERED_NETWORK	1.10439	0	0.486084
REACTOME_TRAF6_MEDIATED_INDUCTION_OF_NFKB_AND_MAP_KINASES_UPON_TLR7_8_OR_9_ACTIVATION	1.10433	0.341513	0.48592
GARCIA_TARGETS_OF_FLI1_AND_DAX1_DN	1.10412	0	0.486191
GO_NUCLEOTIDE_EXCISION_REPAIR_DNA_INCISION	1.10411	0.0920245	0.485964
GO_REGULATION_OF_SMOOTH_MUSCLE_CONTRACTION	1.10405	0.184524	0.485958
GO_HOMEOSTASIS_OF_NUMBER_OF_CELLS	1.10399	0.253465	0.485796
GO_CELLULAR_RESPONSE_TO_AMINO_ACID_STIMULUS	1.10368	0.290389	0.486146
JAATINEN_HEMATOPOIETIC_STEM_CELL_UP	1.10367	0.284254	0.485891
GO_RESPONSE_TO_METAL_ION	1.10365	0.134969	0.485665
ONDER_CDH1_TARGETS_1_DN	1.103	0.204499	0.48698
GO_NUCLEAR_TRANSCRIBED_MRNA_CATABOLIC_PROCESS_NONSENSE_MEDIATED_DECAY	1.10249	0.206544	0.487636
ACEVEDO_NORMAL_TISSUE_ADJACENT_TO_LIVER_TUMOR_DN	1.102	0.134969	0.488842
ROSS_AML_WITH_AML1_ETO_FUSION	1.10192	0.314168	0.488806
CHNG_MULTIPLE_MYELOMA_HYPERPLOID_UP	1.10131	0.206544	0.490202
BURTON_ADIPOGENESIS_2	1.10131	0.341513	0.489946
SESTO_RESPONSE_TO_UV_C7	1.10073	0	0.49087
XU_HGF_SIGNALING_NOT_VIA_AKT1_48HR_UP	1.10045	0.204499	0.49131
GO_ORGANIC_ACID_TRANSMEMBRANE_TRANSPORTER_ACTIVITY	1.10013	0.411647	0.492077
MODY_HIPPOCAMPUS_PRENATAL	1.09983	0.108384	0.492879
CHYLA_CBFA2T3_TARGETS_UP	1.09934	0.420635	0.493681
HALLMARK_TGF_BETA_SIGNALING	1.09928	0.341513	0.493453
REACTOME_TRANSMISSION_ACROSS_CHEMICAL_SYNAPSES	1.09904	0.167689	0.493632
GO_ESTABLISHMENT_OF_PROTEIN_LOCALIZATION_TO_MEMBRANE	1.09887	0.206544	0.493948
KEGG_FOCAL_ADHESION	1.09871	0.327198	0.494291
GO_REGULATION_OF_CATION_TRANSMEMBRANE_TRANSPORT	1.09856	0.290323	0.494459
GO_REGULATION_OF_VESICLE_MEDIATED_TRANSPORT	1.09839	0.320641	0.494782
GO_POSITIVE_REGULATION_OF_CELL_ADHESION	1.09833	0.192229	0.494579
GO_REGULATION_OF_PROTEOLYSIS	1.09827	0.233129	0.494345
MALONEY_RESPONSE_TO_17AAG_UP	1.09769	0.425358	0.495741
REACTOME_MITOTIC_G1_G1_S_PHASES	1.09736	0.0981595	0.496379
BHATI_G2M_ARREST_BY_2METHOXYESTRADIOL_DN	1.09714	0.282209	0.496541
GO_NEGATIVE_REGULATION_OF_CELL_PROJECTION_ORGANIZATION	1.09706	0.395582	0.496567
POMEROY_MEDULLOBLASTOMA_PROGNOSIS_DN	1.09693	0.108384	0.496543
REACTOME_APOPTOTIC_EXECUTION_PHASE	1.09681	0.192229	0.496707
HOSHIDA_LIVER_CANCER_SUBCLASS_S1	1.09631	0	0.498346
IGARASHI_ATF4_TARGETS_DN	1.09572	0.339468	0.49969
BERENJENO_TRANSFORMED_BY_RHOA_UP	1.09518	0	0.50109
RAGHAVACHARI_PLATELET_SPECIFIC_GENES	1.09459	0.331288	0.502214
CYCLIN_D1_KE_.V1_UP	1.09447	0.336694	0.502155
SHETH_LIVER_CANCER_VS_TXNIP_LOSS_PAM1	1.09404	0.0981595	0.502921
GO_NEGATIVE_REGULATION_OF_NEURON_DIFFERENTIATION	1.09385	0.326531	0.503159
GO_PEPTIDYL_AMINO_ACID_MODIFICATION	1.0927	0.229039	0.506002
REACTOME_TRANSLATION	1.09254	0.206544	0.506018
PARENT_MTOR_SIGNALING_UP	1.09248	0.320641	0.505881
SWEET_LUNG_CANCER_KRAS_UP	1.09246	0.134969	0.505817
DOUGLAS_BMI1_TARGETS_UP	1.09219	0.233129	0.506497
GO_MYELOID_CELL_HOMEOSTASIS	1.09216	0.256917	0.5064
GO_NUCLEOBASE_METABOLIC_PROCESS	1.09169	0.310838	0.507334
GO_MULTI_ORGANISM_METABOLIC_PROCESS	1.09149	0.206544	0.50749
GO_CELL_PROJECTION_ASSEMBLY	1.09127	0.323471	0.5078
GO_PROTEIN_LOCALIZATION_TO_ENDOPLASMIC_RETICULUM	1.09127	0.206544	0.507539
REACTOME_SRP_DEPENDENT_COTRANSLATIONAL_PROTEIN_TARGETING_TO_MEMBRANE	1.09099	0.206544	0.507722
GO_NEGATIVE_REGULATION_OF_CHEMOTAXIS	1.0908	0.295858	0.507999
GO_ADENYL_NUCLEOTIDE_BINDING	1.09072	0.0981595	0.508024
GO_RESPONSE_TO_ENDOGENOUS_STIMULUS	1.09046	0.327198	0.508861
SAFFORD_T_LYMPHOCYTE_ANERGY	1.09036	0.377083	0.50878
YAO_TEMPORAL_RESPONSE_TO_PROGESTERONE_CLUSTER_12	1.09031	0.233129	0.508581
GRUETZMANN_PANCREATIC_CANCER_UP	1.08987	0	0.509382
REACTOME_G1_PHASE	1.08954	0.190184	0.51026
AKT_UP_MTOR_DN.V1_DN	1.08901	0.204499	0.511153
CUI_GLUCOSE_DEPRIVATION	1.08883	0.327198	0.511288
GO_SMAD_BINDING	1.08802	0.184524	0.513071
FEVR_CTNNB1_TARGETS_DN	1.08786	0	0.513063
IWANAGA_E2F1_TARGETS_INDUCED_BY_SERUM	1.08785	0.368098	0.512801
PID_SYNDECAN_4_PATHWAY	1.08769	0.322581	0.512907
KOINUMA_TARGETS_OF_SMAD2_OR_SMAD3	1.08754	0	0.512849
WAKASUGI_HAVE_ZNF143_BINDING_SITES	1.08745	0	0.512678
REACTOME_GPCR_DOWNSTREAM_SIGNALING	1.08743	0.211462	0.512448
ZHAN_MULTIPLE_MYELOMA_HP_DN	1.08741	0.212679	0.512286
MARSON_BOUND_BY_FOXP3_STIMULATED	1.08627	0.106339	0.515726
GO_ORGANONITROGEN_COMPOUND_CATABOLIC_PROCESS	1.08606	0.206963	0.516244
CREIGHTON_ENDOCRINE_THERAPY_RESISTANCE_1	1.08605	0	0.515981
NELSON_RESPONSE_TO_ANDROGEN_UP	1.08601	0.402863	0.515836
GO_REGULATION_OF_PEPTIDE_SECRETION	1.08591	0.449704	0.515801
GO_ACTIN_FILAMENT_ORGANIZATION	1.08581	0.327198	0.515843
YAGI_AML_SURVIVAL	1.08539	0.233129	0.516867
GO_TRANSLATION_INITIATION_FACTOR_ACTIVITY	1.085	0	0.517492
GO_RESPONSE_TO_CALCIUM_ION	1.08461	0.284254	0.518409
WEIGEL_OXIDATIVE_STRESS_BY_HNE_AND_TBH	1.08457	0.282209	0.518237
SMIRNOV_RESPONSE_TO_IR_6HR_UP	1.08411	0.304175	0.518962
KEGG_DNA_REPLICATION	1.08403	0	0.518943
GO_CELLULAR_ALDEHYDE_METABOLIC_PROCESS	1.08396	0.417178	0.519164
FOURNIER_ACINAR_DEVELOPMENT_LATE_2	1.08389	0	0.519177
LEE_LIVER_CANCER_DENA_UP	1.08339	0.192229	0.520242
GO_GENE_SILENCING_BY_RNA	1.08299	0.108384	0.521016
REACTOME_CIRCADIAN_CLOCK	1.08291	0.26501	0.521003
MARTINEZ_RB1_TARGETS_UP	1.08289	0.0981595	0.52074
GO_NUCLEAR_ENVELOPE_ORGANIZATION	1.08284	0.261759	0.520613
GO_LEUKOCYTE_PROLIFERATION	1.08228	0.202381	0.521871
GO_NUCLEAR_CHROMOSOME_TELOMERIC_REGION	1.08122	0	0.524273
GO_POSITIVE_REGULATION_OF_INTRACELLULAR_PROTEIN_TRANSPORT	1.0809	0.233129	0.524747
GO_REGULATION_OF_ENDOCYTOSIS	1.08069	0.418146	0.525114
RAMALHO_STEMNESS_DN	1.08067	0.359918	0.524925
GO_REGULATION_OF_RESPONSE_TO_OXIDATIVE_STRESS	1.08013	0.352705	0.526091
WAMUNYOKOLI_OVARIAN_CANCER_GRADES_1_2_UP	1.08005	0.341513	0.525883
GO_HYDROLASE_ACTIVITY_ACTING_ON_ACID_ANHYDRIDES	1.07999	0	0.525814
CAIRO_PML_TARGETS_BOUND_BY_MYC_UP	1.0796	0.0981595	0.52655
GO_NEGATIVE_REGULATION_OF_CELL_PROLIFERATION	1.07948	0.120155	0.526438
QI_PLASMACYTOMA_DN	1.0794	0.341513	0.526625
UDAYAKUMAR_MED1_TARGETS_UP	1.07933	0.106339	0.526637
GO_MACROAUTOPHAGY	1.07915	0.206544	0.527169
MATZUK_SPERMATOZOA	1.07891	0.405579	0.527275
TIEN_INTESTINE_PROBIOTICS_6HR_UP	1.07877	0.0920245	0.527472
BILANGES_RAPAMYCIN_SENSITIVE_VIA_TSC1_AND_TSC2	1.07877	0.0981595	0.527326
GO_NEGATIVE_REGULATION_OF_CELL_DIFFERENTIATION	1.07837	0.303571	0.528419
KANNAN_TP53_TARGETS_UP	1.07805	0.527668	0.528709
ZHAN_MULTIPLE_MYELOMA_CD1_VS_CD2_UP	1.07799	0.241309	0.528635
GO_POSITIVE_REGULATION_OF_ACTIN_FILAMENT_POLYMERIZATION	1.07784	0.339468	0.52897
GO_CELL_DIVISION_SITE	1.07762	0.0920245	0.52941
JAZAG_TGFB1_SIGNALING_UP	1.07742	0.339468	0.529778
MULLIGHAN_NPM1_MUTATED_SIGNATURE_2_UP	1.07705	0.252964	0.530355
GO_EMBRYONIC_MORPHOGENESIS	1.0768	0.312115	0.53072
GO_PROTEIN_LOCALIZATION_TO_CELL_PERIPHERY	1.07654	0.416667	0.531376
EPPERT_PROGENITOR	1.07628	0.182004	0.531819
MARTINEZ_RESPONSE_TO_TRABECTEDIN_DN	1.07622	0.0940695	0.531694
HOFMANN_MYELODYSPLASTIC_SYNDROM_LOW_RISK_DN	1.07563	0.0981595	0.532817
FULCHER_INFLAMMATORY_RESPONSE_LECTIN_VS_LPS_UP	1.07551	0.243354	0.532878
GO_CHROMOSOME_TELOMERIC_REGION	1.07521	0	0.53335
GO_REGULATION_OF_CELL_JUNCTION_ASSEMBLY	1.07498	0.541922	0.533446
GO_ORGANIC_ACID_BIOSYNTHETIC_PROCESS	1.0747	0.134969	0.534085
GO_CARBOXYLIC_ACID_BIOSYNTHETIC_PROCESS	1.0747	0.134969	0.533847
PDGF_ERK_DN.V1_DN	1.07455	0.290061	0.533869
GO_SPERM_EGG_RECOGNITION	1.07448	0.396728	0.533765
GO_POSITIVE_REGULATION_OF_DNA_BINDING	1.07441	0.294355	0.533793
GO_POSITIVE_REGULATION_OF_STAT_CASCADE	1.07438	0.168378	0.533787
GO_POSITIVE_REGULATION_OF_JAK_STAT_CASCADE	1.07438	0.168378	0.533501
MORI_MATURE_B_LYMPHOCYTE_DN	1.0741	0.186094	0.534078
GO_RESPONSE_TO_ACTIVITY	1.0741	0.302083	0.533813
GO_POSITIVE_REGULATION_OF_MUSCLE_CONTRACTION	1.07374	0.315476	0.534566
PID_TCPTP_PATHWAY	1.07355	0.27521	0.534677
LABBE_TGFB1_TARGETS_UP	1.07324	0.339468	0.535346
GO_TELOMERE_MAINTENANCE_VIA_RECOMBINATION	1.07313	0.0920245	0.535307
GO_ASSOCIATIVE_LEARNING	1.07257	0.294589	0.536963
RHEIN_ALL_GLUCOCORTICOID_THERAPY_DN	1.07256	0.0920245	0.536778
GO_SULFUR_COMPOUND_METABOLIC_PROCESS	1.07246	0.0940695	0.536761
GO_ENERGY_RESERVE_METABOLIC_PROCESS	1.07231	0.438735	0.537166
WANG_ESOPHAGUS_CANCER_VS_NORMAL_DN	1.07225	0.327198	0.537131
GO_PURINE_NTP_DEPENDENT_HELICASE_ACTIVITY	1.07206	0.233129	0.537418
GO_SMALL_MOLECULE_CATABOLIC_PROCESS	1.072	0.243354	0.537257
KIM_GASTRIC_CANCER_CHEMOSENSITIVITY	1.0718	0.447853	0.537585
REACTOME_INFLUENZA_LIFE_CYCLE	1.07177	0.206544	0.537321
GO_CELLULAR_RESPONSE_TO_ENDOGENOUS_STIMULUS	1.07174	0.327198	0.53709
BROWNE_HCMV_INFECTION_24HR_DN	1.07151	0.200409	0.537471
WANG_LMO4_TARGETS_UP	1.07141	0.106339	0.537353
BILD_MYC_ONCOGENIC_SIGNATURE	1.07138	0.243354	0.537113
KIM_MYCN_AMPLIFICATION_TARGETS_DN	1.07118	0.198381	0.537505
BENPORATH_NANOG_TARGETS	1.07101	0.0940695	0.53784
AMUNDSON_POOR_SURVIVAL_AFTER_GAMMA_RADIATION_2G	1.07067	0.0756646	0.538569
GO_CELLULAR_KETONE_METABOLIC_PROCESS	1.07066	0.243354	0.538305
FERRANDO_T_ALL_WITH_MLL_ENL_FUSION_DN	1.07039	0.0981595	0.538636
KIM_TIAL1_TARGETS	1.07034	0.206544	0.538526
GO_RIBONUCLEOPROTEIN_COMPLEX_BINDING	1.07029	0.282209	0.538458
JUBAN_TARGETS_OF_SPI1_AND_FLI1_DN	1.06992	0.0981595	0.539133
GO_STRUCTURE_SPECIFIC_DNA_BINDING	1.06961	0.0940695	0.539544
GO_NEGATIVE_REGULATION_OF_GENE_EXPRESSION	1.06956	0.312883	0.53939
GO_NEGATIVE_REGULATION_OF_INTRACELLULAR_SIGNAL_TRANSDUCTION	1.06938	0.280632	0.539784
JIANG_AGING_CEREBRAL_CORTEX_DN	1.06921	0.274029	0.540126
PASQUALUCCI_LYMPHOMA_BY_GC_STAGE_DN	1.06831	0.190184	0.542426
GO_REGULATION_OF_NOTCH_SIGNALING_PATHWAY	1.06781	0.319328	0.54362
GO_ALPHA_AMINO_ACID_METABOLIC_PROCESS	1.06774	0.134969	0.543381
PID_TXA2PATHWAY	1.06765	0.337423	0.543462
AMIT_SERUM_RESPONSE_240_MCF10A	1.06725	0.406061	0.544297
KYNG_RESPONSE_TO_H2O2	1.06714	0.290837	0.544338
LEE_LIVER_CANCER_SURVIVAL_UP	1.06692	0.413127	0.545051
GO_CELLULAR_GLUCAN_METABOLIC_PROCESS	1.06691	0.240557	0.544786
GO_GLUCAN_METABOLIC_PROCESS	1.06691	0.240557	0.544522
CHARAFE_BREAST_CANCER_LUMINAL_VS_BASAL_DN	1.06656	0	0.545176
GO_ORGANIC_CYCLIC_COMPOUND_CATABOLIC_PROCESS	1.06631	0.206544	0.545322
GO_NEGATIVE_REGULATION_OF_MAPK_CASCADE	1.06593	0.320939	0.545852
GO_CELLULAR_AMINO_ACID_BIOSYNTHETIC_PROCESS	1.06592	0.233129	0.545611
GROSS_HYPOXIA_VIA_ELK3_AND_HIF1A_DN	1.06505	0.106339	0.547987
REACTOME_DEVELOPMENTAL_BIOLOGY	1.06504	0.341513	0.547751
GO_CELLULAR_CATABOLIC_PROCESS	1.06497	0.341513	0.547657
GO_CELLULAR_RESPONSE_TO_STRESS	1.06478	0.0981595	0.547638
REACTOME_G1_S_TRANSITION	1.06433	0.0981595	0.54832
GO_PROTEIN_SUMOYLATION	1.06403	0.284254	0.548813
GO_REGULATION_OF_ADHERENS_JUNCTION_ORGANIZATION	1.06373	0.445122	0.549677
GO_CELLULAR_RESPONSE_TO_DRUG	1.06349	0.339468	0.550117
GO_SMALL_RIBOSOMAL_SUBUNIT	1.06329	0.206544	0.550213
REACTOME_SYNTHESIS_OF_DNA	1.06266	0	0.55199
GO_NUCLEUS_ORGANIZATION	1.06261	0.276074	0.551833
ZAMORA_NOS2_TARGETS_UP	1.06185	0.134969	0.553669
GO_DNA_DAMAGE_RESPONSE_DETECTION_OF_DNA_DAMAGE	1.06179	0.190184	0.553559
ZHAN_MULTIPLE_MYELOMA_CD2_DN	1.06147	0.310838	0.554351
PLASARI_TGFB1_SIGNALING_VIA_NFIC_1HR_DN	1.06115	0.309572	0.554914
HUTTMANN_B_CLL_POOR_SURVIVAL_UP	1.061	0.407258	0.555084
GO_REGULATION_OF_CYTOPLASMIC_TRANSPORT	1.06068	0.327198	0.555526
GO_CELLULAR_RESPONSE_TO_NITROGEN_COMPOUND	1.06047	0.327198	0.556113
LABBE_TARGETS_OF_TGFB1_AND_WNT3A_DN	1.06046	0.320641	0.555845
BENPORATH_OCT4_TARGETS	1.06036	0.304703	0.555817
PARK_HSC_AND_MULTIPOTENT_PROGENITORS	1.06023	0.491597	0.555722
GO_TRANSLATION_FACTOR_ACTIVITY_RNA_BINDING	1.06023	0.0920245	0.555455
GO_PYRIMIDINE_NUCLEOSIDE_METABOLIC_PROCESS	1.05986	0.310838	0.556485
GO_PERINUCLEAR_REGION_OF_CYTOPLASM	1.05969	0.327198	0.556398
GAZDA_DIAMOND_BLACKFAN_ANEMIA_PROGENITOR_DN	1.05943	0.288344	0.556724
XU_GH1_AUTOCRINE_TARGETS_DN	1.05892	0.290389	0.558259
REACTOME_RECRUITMENT_OF_MITOTIC_CENTROSOME_PROTEINS_AND_COMPLEXES	1.05869	0.190184	0.558824
CHIARADONNA_NEOPLASTIC_TRANSFORMATION_KRAS_CDC25_UP	1.05833	0.0940695	0.559519
IRITANI_MAD1_TARGETS_DN	1.05798	0	0.560069
GO_SPERMATID_DIFFERENTIATION	1.05797	0.352577	0.559801
GO_CARBOHYDRATE_BIOSYNTHETIC_PROCESS	1.05793	0.214724	0.559611
MORI_EMU_MYC_LYMPHOMA_BY_ONSET_TIME_UP	1.05732	0.204499	0.560967
DAZARD_UV_RESPONSE_CLUSTER_G2	1.05706	0.447853	0.561387
GO_POSITIVE_REGULATION_OF_PROTEOLYSIS	1.05617	0.341513	0.563426
HOSHIDA_LIVER_CANCER_SURVIVAL_DN	1.05603	0.310838	0.56366
DARWICHE_PAPILLOMA_RISK_HIGH_DN	1.05591	0.332008	0.563678
CHEN_HOXA5_TARGETS_9HR_UP	1.05589	0.216667	0.563515
REACTOME_CELL_CYCLE_CHECKPOINTS	1.05582	0.0981595	0.563504
GO_REGULATION_OF_CELL_PROJECTION_ASSEMBLY	1.05539	0.249027	0.564162
GO_CELL_JUNCTION_ASSEMBLY	1.05494	0.233129	0.565339
WEI_MIR34A_TARGETS	1.05472	0.298569	0.565548
SMITH_TERT_TARGETS_UP	1.05464	0.304703	0.565491
ACEVEDO_NORMAL_TISSUE_ADJACENT_TO_LIVER_TUMOR_UP	1.05434	0.372188	0.566449
GO_LARGE_RIBOSOMAL_SUBUNIT	1.05432	0.206544	0.56618
GO_RIBOSOMAL_SUBUNIT	1.05424	0.206544	0.566078
REACTOME_LOSS_OF_NLP_FROM_MITOTIC_CENTROSOMES	1.05415	0.190184	0.565976
FRASOR_TAMOXIFEN_RESPONSE_UP	1.05414	0.411642	0.565708
GO_REGULATION_OF_ACTIN_FILAMENT_BUNDLE_ASSEMBLY	1.05385	0.21	0.566606
KEGG_AMINOACYL_TRNA_BIOSYNTHESIS	1.05372	0.267894	0.566739
GO_LIGASE_ACTIVITY_FORMING_CARBON_OXYGEN_BONDS	1.05372	0.267894	0.566449
GO_CYTOPLASMIC_TRANSLATION	1.0537	0.204499	0.566181
BURTON_ADIPOGENESIS_4	1.05345	0.243354	0.567107
BRUINS_UVC_RESPONSE_VIA_TP53_GROUP_C	1.05338	0.327198	0.566943
REACTOME_PLATELET_ACTIVATION_SIGNALING_AND_AGGREGATION	1.0533	0.425358	0.566841
GO_NEGATIVE_REGULATION_OF_CYTOPLASMIC_TRANSPORT	1.05296	0.312377	0.567643
GO_RAS_PROTEIN_SIGNAL_TRANSDUCTION	1.05296	0.282209	0.567374
REACTOME_PREFOLDIN_MEDIATED_TRANSFER_OF_SUBSTRATE_TO_CCT_TRIC	1.05287	0.0981595	0.567537
GO_RECEPTOR_CLUSTERING	1.05258	0.465587	0.568058
GO_RNA_CATABOLIC_PROCESS	1.0524	0.206544	0.568189
GO_POSITIVE_REGULATION_OF_CYTOPLASMIC_TRANSPORT	1.05228	0.341513	0.56821
BRUINS_UVC_RESPONSE_EARLY_LATE	1.05207	0.309129	0.568666
BURTON_ADIPOGENESIS_PEAK_AT_16HR	1.05195	0.204499	0.568882
GROSS_HYPOXIA_VIA_HIF1A_UP	1.05162	0.339468	0.569956
GO_SPLICEOSOMAL_TRI_SNRNP_COMPLEX	1.05157	0.298569	0.569904
GO_POSITIVE_REGULATION_OF_PROTEIN_POLYMERIZATION	1.05149	0.341513	0.569958
REACTOME_METABOLISM_OF_NON_CODING_RNA	1.05135	0.0920245	0.570324
GO_REGULATION_OF_ACUTE_INFLAMMATORY_RESPONSE	1.05104	0.410853	0.57126
PID_AR_PATHWAY	1.05097	0.284254	0.571197
GO_PROTEASOMAL_PROTEIN_CATABOLIC_PROCESS	1.05073	0.243354	0.571897
GO_TRANSCRIPTION_FACTOR_ACTIVITY_RNA_POLYMERASE_II_TRANSCRIPTION_FACTOR_BINDING	1.0507	0.382294	0.571629
GO_PROTEIN_TARGETING	1.05031	0.206544	0.572401
GO_CRANIAL_SKELETAL_SYSTEM_DEVELOPMENT	1.04994	0.126273	0.573295
CAFFAREL_RESPONSE_TO_THC_24HR_5_DN	1.04921	0.198364	0.575088
GOTZMANN_EPITHELIAL_TO_MESENCHYMAL_TRANSITION_DN	1.04907	0.435583	0.575131
MARTENS_TRETINOIN_RESPONSE_DN	1.04898	0.206544	0.575131
CASORELLI_ACUTE_PROMYELOCYTIC_LEUKEMIA_DN	1.04855	0.0920245	0.576447
GO_VIRAL_LIFE_CYCLE	1.04836	0.206544	0.576775
REACTOME_NEURONAL_SYSTEM	1.04798	0.262834	0.577659
GO_CELL_SUBSTRATE_JUNCTION_ASSEMBLY	1.04727	0.433538	0.579687
GO_RESPONSE_TO_IONIZING_RADIATION	1.04713	0.267894	0.579985
GO_MEMBRANE_MICRODOMAIN	1.04697	0.327198	0.580217
GO_POSITIVE_REGULATION_OF_DENDRITE_DEVELOPMENT	1.04682	0.268344	0.580203
CAIRO_HEPATOBLASTOMA_UP	1.04643	0.298569	0.581307
GO_PROTEIN_COMPLEX_ASSEMBLY	1.04626	0.134969	0.581425
GO_PROTEIN_COMPLEX_BIOGENESIS	1.04626	0.134969	0.581154
GO_JNK_CASCADE	1.04609	0.439673	0.581375
DAVICIONI_PAX_FOXO1_SIGNATURE_IN_ARMS_UP	1.04563	0.339431	0.582149
BURTON_ADIPOGENESIS_8	1.04559	0.243354	0.581952
GO_HEMOSTASIS	1.04552	0.433538	0.582057
GO_CELLULAR_RESPONSE_TO_OXYGEN_LEVELS	1.04545	0.200409	0.582002
REACTOME_METABOLISM_OF_MRNA	1.04538	0.206544	0.581887
GO_PHOSPHORIC_ESTER_HYDROLASE_ACTIVITY	1.04493	0.431452	0.582576
REACTOME_G_ALPHA_Z_SIGNALLING_EVENTS	1.04486	0.509203	0.582572
[truncated: 1,320 more rows]
