# Supplementary material for: Atypical plant homeodomain of UBR7 functions as an H2BK120Ub ligase and breast tumor suppressor
Source: Nat Commun. 2019 Mar 28;10:1398. doi: 10.1038/s41467-019-08986-5 (PMC6438984; doi:10.1038/s41467-019-08986-5)
Supplement: Supplementary file 8 — Supplementary Data 5 [file 41467_2019_8986_MOESM8_ESM.xlsx]

## Sheet: Supplementary Data 5
Supplementary Data 5: List of UBR7 targets and differentially expressed genes between control and UBR7 knockdown cells.
Chr	Start	End	Gene	Fold Change (Expression shUBR7/shControl)	p-value
chr20	59903899	59904976	CDH4	-3.92351	1.71321e-232
chr16	88722313	88723330	MVD	-2.66758	0
chr10	47135670	47138725	HNRNPA1P33	-2.46112	4.06774e-60
chr16	85759368	85761037	C16orf74	-2.17094	1.85333e-121
chr19	11210604	11211308	LDLR	-2.15117	0
chr8	11669378	11670400	FDFT1	-2.08881	0
chr7	91749195	91749856	CYP51A1	-1.9322	0
chr4	111019085	111019679	ELOVL6	-1.71604	8.76712e-271
chr10	103916518	103917741	NOLC1	-1.64806	0
chr20	32882718	32883729	AHCY	-1.63085	0
chr17	48166533	48167795	ITGA3	-1.62892	0
chr9	34211038	34211984	KIF24	-1.61623	1.2968e-41
chr20	2447717	2449090	SNRPB	-1.56939	4.97272e-224
chr1	43158596	43159337	YBX1	-1.54858	0
chr2	174945569	174946268	OLA1	-1.49202	1.00925e-281
chr11	75114469	75116122	RPS3	-1.47238	0
chr9	80929611	80931827	PSAT1	-1.44605	0
chr18	33050140	33050960	INO80C	-1.44438	2.09459e-48
chr18	19196630	19198073	SNRPD1	-1.43202	8.75347e-103
chr1	209810480	209813773	LAMB3	-1.42157	0
chr9	140136165	140137065	TUBB4B	-1.40032	3.49894e-272
chr20	18647625	18650314	DTD1	-1.39858	1.22405e-141
chr9	130269897	130271189	FAM129B	-1.38243	0
chr19	3975643	3978509	EEF2	-1.37654	0
chr1	159888724	159890702	TAGLN2	-1.37274	0
chr2	121035124	121036025	RALB	-1.3634	2.70388e-123
chr5	133327941	133329465	VDAC1	-1.36042	0
chr19	1409403	1410532	DAZAP1	-1.33966	1.74334e-159
chr16	18794902	18795669	RPS15A	-1.3352	3.34353e-228
chr3	53274692	53276818	TKT	-1.31976	0
chr2	162189370	162189958	PSMD14	-1.31444	8.22526e-169
chr3	58053590	58054833	FLNB	-1.28761	0
chr16	82946816	82947369	CDH13	-1.27805	2.58964e-177
chr14	69364921	69366750	ACTN1	-1.27239	2.25239e-277
chr5	170823344	170825157	NPM1	-1.26633	5.02526e-224
chr8	117664740	117667429	EIF3H	-1.25405	1.35815e-284
chr17	80037891	80039337	FASN	-1.25276	1.4111e-170
chr1	24021538	24022589	RPL11	-1.25089	2.25025e-170
chr9	127620412	127621416	RPL35	-1.2492	1.36917e-44
chr8	10004575	10005722	MSRA	-1.24479	9.13206e-33
chr4	109545627	109546473	RPL34	-1.23917	1.6028e-56
chr18	33206498	33207350	GALNT1	-1.23425	3.05006e-216
chr20	43526107	43527157	YWHAB	-1.22911	9.88249e-208
chr12	53408757	53409593	EIF4B	-1.22812	0
chr1	6411507	6412218	ACOT7	-1.22764	2.0536e-82
chr5	72796402	72797642	BTF3	-1.21549	2.06087e-239
chr2	3213127	3213758	TSSC1	-1.21415	2.43488e-55
chr5	149825677	149828790	RPS14	-1.21121	1.69787e-187
chr11	14528140	14528675	PSMA1	-1.19201	3.8319e-118
chr5	71524754	71525445	MRPS27	-1.18775	2.60015e-198
chr11	87887214	87888583	RAB38	-1.17142	3.57393e-102
chr2	207948487	207949499	KLF7	-1.17007	5.29534e-134
chr8	145003281	145004785	PLEC	-1.16892	8.00119e-181
chr8	48742515	48743250	PRKDC	-1.16863	2.48096e-290
chr3	12877400	12878423	RPL32	-1.16689	1.08443e-144
chr3	50670050	50670794	MAPKAPK3	-1.16608	4.75352e-134
chr3	49416991	49417570	RHOA	-1.1606	6.99136e-220
chr20	17555951	17558302	DSTN	-1.16057	7.84114e-253
chr8	15496053	15497010	TUSC3	-1.14832	3.26116e-104
chr10	5817420	5818454	GDI2	-1.14516	2.94125e-165
chr3	50326467	50327987	IFRD2	-1.14449	1.64062e-117
chr18	12324757	12326021	TUBB6	-1.14427	3.11221e-236
chr8	109215009	109217932	EIF3E	-1.1395	8.97635e-211
chr3	41245834	41246483	CTNNB1	-1.13859	0
chr3	185643022	185644353	TRA2B	-1.13791	5.69064e-166
chr2	232326013	232327579	NCL	-1.13665	1.63419e-191
chr8	146014331	146016203	RPL8	-1.1317	6.11344e-205
chr22	36684297	36685580	MYH9	-1.12415	9.11643e-266
chr6	84004108	84004890	ME1	-1.11055	1.41878e-82
chr6	38660202	38660791	GLO1	-1.10086	1.60033e-184
chr20	46368809	46370550	SULF2	-1.09663	9.44032e-208
chr16	88723599	88724876	SNAI3-AS1	-1.08376	6.73222e-06
chr20	11899522	11900546	BTBD3	-1.06851	8.46354e-81
chr9	35066814	35069700	VCP	-1.0672	1.40227e-202
chr5	134670786	134673200	H2AFY	-1.0661	2.61011e-168
chr7	30658076	30658675	GARS	-1.06529	3.638e-225
chr7	96326665	96327500	SHFM1	-1.06041	4.26618e-54
chr20	32678452	32679221	EIF2S2	-1.05801	2.81423e-124
chr19	579005	580815	BSG	-1.05742	2.90501e-208
chr5	177635640	177637794	HNRNPAB	-1.05021	1.77722e-149
chr15	66706566	66707302	MAP2K1	-1.04595	8.11135e-90
chr19	8511894	8512559	HNRNPM	-1.03742	9.56729e-97
chr12	16040586	16041717	STRAP	-1.03027	9.45207e-124
chr12	57111963	57115450	NACA	-1.02908	9.45482e-127
chr11	33163096	33163860	CSTF3	-1.0231	2.06624e-60
chr13	45032498	45033611	TSC22D1	-1.02068	8.3081e-128
chr2	32102133	32102890	MEMO1	-1.01496	2.56812e-57
chr21	34920172	34921536	GART	-1.01374	4.56071e-158
chr8	54999568	55000268	LYPLA1	-1.01302	1.38039e-128
chr5	175811407	175812991	NOP16	-1.01217	1.26571e-73
chr20	49141775	49142685	PTPN1	-1.00851	3.77708e-146
chr2	192124999	192125672	MYO1B	-1.00575	2.88449e-170
chr5	132392726	132394273	HSPA4	-0.997458	1.38899e-200
chr2	231582918	231583542	CAB39	-0.992243	2.66116e-160
chr20	32995180	32996104	ITCH	-0.990012	7.91388e-116
chr13	114267920	114269438	TFDP1	-0.986532	1.74723e-116
chr10	70720333	70721237	DDX21	-0.986519	2.0304e-186
chr10	131953039	131953894	GLRX3	-0.982422	1.83798e-86
chr5	60274608	60275720	NDUFAF2	-0.976616	1.98894e-35
chr19	49118626	49120570	RPL18	-0.975517	7.24758e-131
chr3	150276458	150277049	EIF2A	-0.97446	4.06147e-132
chr2	86408818	86409478	IMMT	-0.973847	9.37477e-117
chr2	105983808	105984482	FHL2	-0.972344	3.85165e-48
chr2	9729693	9730586	YWHAQ	-0.962893	6.14005e-169
chr11	13305892	13306823	ARNTL	-0.952974	8.61803e-62
chr15	76596442	76597101	ETFA	-0.950594	3.37932e-87
chr15	101737951	101738691	CHSY1	-0.947266	1.16093e-59
chr21	47641881	47643063	LSS	-0.943073	1.45603e-123
chrX	53441405	53442254	SMC1A	-0.941965	2.07048e-96
chr6	111206673	111207489	AMD1	-0.936562	7.52125e-114
chr12	76465830	76466442	NAP1L1	-0.934907	3.96049e-151
chr5	171570982	171572170	STK10	-0.930035	1.87826e-102
chr20	4673253	4674473	PRNP	-0.929049	6.96393e-197
chr10	16844409	16845025	RSU1	-0.921522	5.11332e-68
chr12	93811775	93812797	UBE2N	-0.917752	5.60753e-65
chr10	33227329	33228273	ITGB1	-0.91613	2.90732e-224
chr7	2398324	2400033	EIF3B	-0.91364	7.09133e-151
chr1	182812350	182813576	DHX9	-0.913624	1.72619e-170
chr1	230263443	230265328	GALNT2	-0.912768	3.33218e-131
chr19	1440227	1441653	RPS15	-0.910518	2.94771e-129
chr20	21288718	21289336	XRN2	-0.898968	7.90097e-115
chr8	124392958	124393528	ATAD2	-0.898874	6.50245e-77
chr2	114656827	114661327	ACTR3	-0.898058	7.6648e-119
chr3	126607364	126608671	CHCHD6	-0.897933	7.14519e-17
chr9	127620412	127621416	ARPC5L	-0.896974	8.77661e-33
chr18	9550631	9552339	PPP4R1	-0.89695	3.25001e-100
chr1	25076953	25077866	CLIC4	-0.892443	4.48162e-185
chr5	137867730	137869330	ETF1	-0.892295	1.00471e-142
chr1	33277238	33277870	YARS	-0.882672	7.19027e-139
chr8	134270840	134273028	NDRG1	-0.88199	1.18092e-194
chr4	102033703	102035147	PPP3CA	-0.880938	1.44722e-93
chr1	36070287	36071065	PSMB2	-0.879339	1.23569e-58
chr11	3063780	3065360	CARS	-0.878155	8.2613e-85
chr19	9679394	9680297	ZNF121	-0.876477	3.40164e-46
chr10	120801487	120802414	EIF3A	-0.874661	3.20197e-157
chrX	150570924	150571981	VMA21	-0.87318	1.75677e-105
chr1	246715015	246716252	TFB2M	-0.869552	5.82825e-46
chr11	13697668	13698294	FAR1	-0.869538	9.80632e-105
chr19	45150002	45150934	PVR	-0.866671	2.75311e-84
chr8	145517420	145519400	BOP1	-0.865805	6.82894e-75
chr17	740517	741302	NXN	-0.862007	1.31366e-66
chr1	19673616	19674353	CAPZB	-0.857833	6.16932e-51
chr19	10770314	10771350	ILF3	-0.856261	1.52158e-107
chr17	17462268	17463411	PEMT	-0.852324	3.50676e-15
chr8	130915842	130917958	FAM49B	-0.846285	2.17915e-75
chr20	496235	496867	CSNK2A1	-0.845096	1.16045e-98
chr2	44122145	44122766	LRPPRC	-0.843013	6.26228e-138
chr7	127360639	127361379	SND1	-0.828744	3.44344e-150
chr1	24300583	24301314	SRSF10	-0.828673	2.39836e-93
chr19	798283	799945	PTBP1	-0.827149	1.76906e-111
chr7	95818320	95818893	SLC25A13	-0.824421	3.83404e-38
chr13	113956991	113957931	LAMP1	-0.820995	2.24295e-123
chr1	158008624	158010095	KIRREL	-0.814224	7.00162e-84
chr10	1036378	1037655	GTPBP4	-0.814122	9.88931e-71
chr2	133239606	133240213	GPR39	-0.812711	9.57706e-10
chr6	170845901	170847346	PSMB1	-0.811131	4.75316e-66
chr9	103079224	103079819	TEX10	-0.809851	6.74841e-58
chr4	108542907	108543704	PAPSS1	-0.808391	1.22215e-70
chr14	69856610	69857289	ERH	-0.808369	1.83302e-44
chr19	14519792	14521875	DDX39A	-0.806872	8.31289e-34
chr3	67610480	67611167	SUCLG2	-0.805402	1.00109e-71
chr4	24530780	24531545	DHX15	-0.805248	1.24472e-110
chr1	22386024	22387479	CDC42	-0.804965	3.09173e-121
chr11	129969575	129970533	APLP2	-0.803501	1.14206e-157
chr14	51973715	51975212	FRMD6	-0.800908	6.90996e-106
chr1	220144075	220145144	EPRS	-0.796771	3.49694e-149
chr17	34026368	34027125	AP2B1	-0.796564	7.38865e-130
chr12	56205796	56206866	ORMDL2	-0.79549	1.24024e-25
chr14	70798548	70799950	COX16	-0.794003	5.89898e-10
chr22	29667187	29668163	EWSR1	-0.793103	2.99141e-91
chr10	74110513	74112492	DNAJB12	-0.792679	1.74954e-76
chr5	68546038	68546722	CDK7	-0.790203	7.40284e-41
chr1	235280841	235283557	TOMM20	-0.79008	6.42197e-155
chr5	32592503	32593229	SUB1	-0.788847	2.07542e-51
chr5	58560549	58561167	PDE4D	-0.783658	5.6551e-46
chr15	55477468	55478650	RSL24D1	-0.783567	7.3476e-73
chr1	234183850	234184848	SLC35F3	-0.781996	1.06892e-11
chr5	6610806	6611657	NSUN2	-0.781692	6.72332e-72
chr17	52983760	52984400	TOM1L1	-0.781601	1.42694e-48
chr12	123883082	123884146	SETD8	-0.780343	2.32358e-47
chr12	65679581	65680396	MSRB3	-0.778743	3.36398e-43
chr14	61360291	61360877	MNAT1	-0.776393	5.55194e-27
chr5	139664365	139665039	PFDN1	-0.776239	6.47741e-46
chr19	10224505	10226469	EIF3G	-0.775876	1.43699e-66
chr12	90049869	90050706	ATP2B1	-0.774157	5.15432e-75
chr4	1853124	1855248	LETM1	-0.772856	5.40931e-52
chr6	41892143	41893045	BYSL	-0.771441	1.35598e-22
chr16	11674951	11675914	LITAF	-0.767928	2.35606e-78
chr22	42258307	42259236	SREBF2	-0.764165	2.62599e-100
chr7	157138373	157138951	DNAJB6	-0.763698	4.46178e-65
chr12	113603225	113604156	DDX54	-0.762958	3.10765e-62
chr18	77740578	77741286	TXNL4A	-0.758077	6.74634e-36
chr20	55926399	55927758	RAE1	-0.754407	5.26424e-29
chr3	61841277	61841894	PTPRG	-0.75199	1.20372e-65
chr8	6593803	6594378	AGPAT5	-0.751678	1.41249e-50
chr10	76116607	76117466	ADK	-0.7509	3.18023e-44
chr12	46637314	46638057	SLC38A1	-0.750885	3.96558e-141
chr7	73591623	73593819	EIF4H	-0.750627	2.6548e-122
chr9	110050187	110050912	RAD23B	-0.74959	2.14642e-89
chr20	17627921	17629235	RRBP1	-0.744165	2.61083e-91
chr2	26279437	26280337	RAB10	-0.742148	9.3794e-81
chr22	21924056	21925132	UBE2L3	-0.741546	6.00975e-62
chr17	647939	648986	GEMIN4	-0.740988	3.2834e-35
chr8	38932607	38933338	ADAM9	-0.738012	8.78953e-81
chr12	112921279	112922473	PTPN11	-0.734513	5.94936e-96
chr8	128823795	128825458	MYC	-0.727491	5.38747e-97
chr5	140347127	140348283	PCDHAC1	-0.725648	1.22214e-24
chr20	32585237	32586928	RALY	-0.724119	3.0316e-49
chr8	100891024	100893045	COX6C	-0.723687	6.09764e-51
chr2	55214273	55215078	RTN4	-0.722917	8.79272e-94
chr9	128248716	128249455	MAPKAP1	-0.722476	1.56383e-60
chr2	235883099	235884043	SH3BP4	-0.720401	1.12094e-46
chr2	10466013	10467369	HPCAL1	-0.719158	3.37775e-44
chr1	225702724	225704324	ENAH	-0.71816	4.70518e-114
chr18	54294335	54295078	TXNL1	-0.71803	3.46873e-28
chr9	37926590	37927739	SHB	-0.717732	1.53878e-13
chr10	47135670	47138725	ANXA8	-0.71554	3.81855e-103
chr3	113781856	113782573	QTRTD1	-0.714893	8.53095e-39
chr6	166743828	166744662	SFT2D1	-0.713741	4.33529e-15
chr4	187523038	187523639	FAT1	-0.712613	1.1064e-85
chr17	1248859	1249803	YWHAE	-0.712046	1.73741e-85
chr4	6964275	6965632	TBC1D14	-0.711836	3.68339e-46
chr11	9414245	9415016	IPO7	-0.71174	5.74334e-101
chr1	201934630	201935710	TIMM17A	-0.710331	9.67457e-47
chr8	101938468	101940167	YWHAZ	-0.708	2.13009e-147
chr6	105756533	105757220	PREP	-0.705256	6.20339e-38
chr17	40161026	40161656	DNAJC7	-0.704672	2.12502e-40
chr5	77438402	77438982	AP3B1	-0.703955	1.54722e-60
chr9	127125094	127125869	PSMB7	-0.703182	2.12207e-38
chr3	4403550	4404147	SUMF1	-0.701518	2.6309e-26
chr1	78419413	78420165	FUBP1	-0.696528	5.23259e-69
chr8	121408973	121411514	MRPL13	-0.696483	1.395e-29
chr12	27137425	27138062	TM7SF3	-0.695093	4.65592e-97
chr19	55898460	55900568	RPL28	-0.694515	7.6112e-58
chr13	22163592	22164103	MICU2	-0.689574	1.53027e-25
chr19	42372954	42374035	RPS19	-0.685413	7.0287e-56
chr5	138091743	138093830	CTNNA1	-0.684186	4.27371e-115
chr6	2190630	2191685	GMDS	-0.683913	4.69755e-10
chr20	13409265	13410253	TASP1	-0.682417	1.59966e-17
chr10	30630327	30630852	MTPAP	-0.680988	5.94627e-33
chr1	165801424	165803807	UCK2	-0.678736	2.31361e-68
chr14	105628326	105629467	JAG2	-0.677943	4.16415e-34
chr11	14319691	14320583	RRAS2	-0.67794	3.25628e-42
chr14	62170763	62171362	HIF1A	-0.676959	2.23599e-61
chr2	29120673	29121808	WDR43	-0.676256	2.44989e-55
chr2	240918726	240919891	NDUFA10	-0.675794	5.75699e-48
chr7	112483553	112484148	C7orf60	-0.675277	6.23973e-17
chr3	31592564	31593384	STT3B	-0.674069	5.36853e-76
chr3	139064882	139065498	MRPS22	-0.671421	2.42345e-26
chr9	114213543	114214146	KIAA0368	-0.667997	1.56657e-82
chr1	115280025	115281267	CSDE1	-0.665994	3.33641e-114
chr11	94532144	94533527	AMOTL1	-0.665697	7.35264e-75
chr12	67675010	67675634	CAND1	-0.665616	3.73906e-85
chr11	92927781	92928554	SLC36A4	-0.665337	8.66683e-22
chr1	208290402	208292894	PLXNA2	-0.665102	5.911e-68
chr19	5691564	5692667	RPL36	-0.664344	2.77282e-58
chr10	121429179	121430077	BAG3	-0.663905	7.62461e-52
chr1	110102980	110103659	GNAI3	-0.661946	4.34176e-58
chr16	12000585	12001385	GSPT1	-0.661424	1.28191e-64
chr8	125560734	125561690	NDUFB9	-0.659701	2.27302e-41
chr7	4735900	4736603	FOXK1	-0.659567	1.03924e-44
chr14	93428018	93429073	ITPK1	-0.658369	2.69367e-44
chr20	30251610	30254883	BCL2L1	-0.658306	6.93507e-53
chr4	140227727	140228742	NAA15	-0.657808	2.17783e-61
chr7	75958571	75960462	YWHAG	-0.657749	1.4944e-85
chr16	67493032	67494035	ATP6V0D1	-0.65277	2.32816e-46
chr3	47690322	47690903	SMARCC1	-0.651828	4.54208e-65
chr15	49433999	49434598	COPS2	-0.650723	6.97817e-45
chr20	31411460	31412825	MAPRE1	-0.648522	1.51603e-45
chr1	205688699	205690147	NUCKS1	-0.647525	1.82837e-104
chr11	501900	503224	RNH1	-0.646895	5.74203e-65
chr1	65682578	65683067	AK4	-0.645873	1.08474e-58
chr5	153692853	153694434	GALNT10	-0.645452	3.25952e-69
chr7	23558252	23559413	TRA2A	-0.638978	8.98649e-29
chr2	166621295	166621963	GALNT3	-0.637583	7.86781e-31
chr1	228272454	228273894	ARF1	-0.63729	1.09525e-52
chr7	132471523	132472123	CHCHD3	-0.637281	8.89884e-20
chr3	193318996	193319961	OPA1	-0.635973	6.39625e-60
chr10	104250956	104251602	ACTR1A	-0.635839	1.60579e-55
chr2	85209629	85210240	KCMF1	-0.635808	3.59259e-37
chr10	47135670	47138725	LINC00842	-0.634216	9.99813e-11
chr4	57851122	57852062	POLR2B	-0.634122	4.81567e-64
chr16	70581618	70582727	SF3B3	-0.631938	1.20755e-79
chr20	4873989	4875979	SLC23A2	-0.630835	3.72229e-43
chr21	33719156	33719856	URB1	-0.630832	4.37279e-41
chr21	27316130	27316722	APP	-0.630139	3.12086e-85
chr2	171797825	171798481	GORASP2	-0.629828	2.48502e-30
chr4	99935849	99937227	METAP1	-0.629807	1.10458e-31
chr12	96643291	96644886	ELK3	-0.628673	6.91926e-36
chr19	9773283	9773864	ZNF562	-0.624057	1.78788e-34
chr13	96610798	96612261	UGGT2	-0.622297	2.4545e-35
chr17	38794574	38795169	SMARCE1	-0.622274	1.59162e-48
chr5	64300758	64301636	CWC27	-0.621888	4.11313e-15
chr2	238608295	238610936	LRRFIP1	-0.620612	8.13332e-60
chr15	34177855	34178450	AVEN	-0.618912	3.56687e-15
chr17	20914615	20916517	USP22	-0.618597	3.37562e-66
chr2	228340015	228340568	AGFG1	-0.617001	1.41962e-53
chr18	33826033	33826692	MOCOS	-0.614342	1.33525e-49
chr6	89333929	89334584	RNGTT	-0.612502	1.73766e-24
chr3	46964244	46965312	CCDC12	-0.608542	1.26189e-09
chr5	167994806	167995811	PANK3	-0.608069	2.80017e-55
chr4	108754166	108755453	SGMS2	-0.60548	1.23391e-50
chr19	59058294	59059873	TRIM28	-0.603088	4.09248e-62
chr5	76995144	76995627	TBCA	-0.603069	4.04129e-08
chr1	203767121	203770384	ZBED6	-0.602679	8.7099e-48
chr20	3128960	3130548	FASTKD5	-0.60222	2.06763e-20
chr2	54086501	54087446	GPR75	-0.600095	0.0201708
chr9	104153194	104153746	MRPL50	-0.598778	1.32403e-18
chr1	236747780	236748702	HEATR1	-0.598661	4.96944e-83
chr18	758006	758895	YES1	-0.598583	1.24258e-52
chr16	84737213	84738775	USP10	-0.597356	2.38383e-48
chr4	143247905	143248923	INPP4B	-0.594126	2.01101e-18
chr1	113171229	113172107	CAPZA1	-0.593864	3.38916e-51
chr19	30464590	30465132	URI1	-0.593716	1.29727e-26
chr7	116505523	116506301	CAPZA2	-0.592142	4.07647e-35
chr5	137084497	137087158	HNRNPA0	-0.591612	1.6435e-52
chr15	73884120	73885094	NPTN	-0.591531	6.31591e-37
chr4	4498363	4499254	STX18	-0.586574	1.7921e-14
chr12	72235933	72237395	TBC1D15	0.585974	2.14552e-19
chr22	17525398	17526920	CECR7	0.588276	2.29288e-06
chr3	141161947	141162868	ZBTB38	0.595416	3.2762e-71
chr19	8455820	8457173	RAB11B	0.596962	3.12182e-09
chr2	109079764	109080640	GCC2	0.596979	6.99358e-23
chr6	126153644	126154388	NCOA7	0.599049	1.13101e-68
chr10	99438885	99439936	AVPI1	0.599435	3.90324e-29
chr2	180058605	180059475	SESTD1	0.601835	7.36508e-28
chr19	45505780	45506568	RELB	0.601989	2.02921e-18
chr2	239186957	239188075	PER2	0.603133	4.69273e-14
chr11	63765321	63766952	MACROD1	0.605696	6.49516e-09
chr11	532838	533894	LRRC56	0.61155	0.00628002
chr1	183447121	183448439	SMG7	0.612585	6.28741e-30
chr3	187894260	187896343	FLJ42393	0.614152	0.0106183
chr5	130994405	130996634	FNIP1	0.617487	1.65469e-49
chr6	48041983	48042822	PTCHD4	0.621391	4.2328e-19
chr5	139792333	139793303	ANKHD1	0.625919	5.19552e-05
chr6	76482216	76482932	MYO6	0.626147	2.23886e-41
chr14	95748782	95749479	CLMN	0.627188	1.80135e-51
chr9	71811983	71813093	TJP2	0.629753	3.948e-63
chr9	14267977	14268751	NFIB	0.634605	3.41483e-54
chr17	18221846	18222914	SMCR8	0.639544	8.1535e-45
chr18	29998743	30000226	GAREM	0.642149	2.76586e-37
chr3	152055711	152056474	TMEM14E	0.643493	7.37802e-05
chr10	29899550	29900800	SVIL	0.64458	1.61673e-79
chrX	72888508	72889290	CHIC1	0.645504	7.87387e-16
chr10	134214853	134216124	PWWP2B	0.648071	2.03782e-09
chr5	133541132	133547344	CDKL3	0.648234	0.000471902
chr17	8052750	8054485	PER1	0.656538	4.83374e-39
chr6	155158330	155160285	TIAM2	0.657451	0.0193564
chr14	94541500	94542152	DDX24	0.65894	1.7127e-57
chr7	42093069	42093931	GLI3	0.661265	1.64148e-18
chr11	576825	578763	LOC143666	0.664784	0.0447466
chr7	151873349	151874011	KMT2C	0.666401	2.71279e-64
chr15	66067819	66068604	DENND4A	0.672606	2.20738e-47
chr2	74251123	74251894	TET3	0.674709	4.18663e-36
chr18	7654769	7655560	PTPRM	0.674868	7.29933e-68
chr19	54962844	54964303	LENG8	0.675618	1.54005e-31
chr2	201719884	201720453	CLK1	0.678489	8.61304e-50
chr1	10726007	10727693	CASZ1	0.678596	6.28332e-18
chr7	106818588	106819146	HBP1	0.68088	9.99752e-42
chr7	127633076	127634538	SND1-IT1	0.681113	0.0337821
chrX	73043501	73044243	TSIX	0.681329	9.49202e-06
chr15	72655449	72656234	CELF6	0.701536	0.00122961
chr1	207514796	207516595	CD55	0.702514	1.15306e-56
chr12	64345100	64345731	SRGAP1	0.705943	3.35448e-38
chr1	8415330	8417016	RERE	0.706235	4.01387e-26
chr12	74932899	74934287	ATXN7L3B	0.708879	1.73364e-54
chr5	77928733	77929566	LHFPL2	0.717061	2.87494e-47
chr8	143742053	143744052	JRK	0.717794	3.23172e-35
chr10	24762442	24763538	KIAA1217	0.724319	1.52684e-60
chr1	115172933	115173800	DENND2C	0.725682	1.08319e-30
chr1	2184755	2185857	SKI	0.728891	4.92778e-27
chr8	144557523	144560705	ZC3H3	0.732919	1.68504e-20
chr8	117880824	117882532	RAD21-AS1	0.733099	0.0168533
chr6	111753324	111754008	REV3L	0.733384	3.18202e-66
chr3	23993356	23994017	NR1D2	0.738509	1.68424e-51
chr10	103391582	103392393	FBXW4	0.743711	1.32443e-30
chr16	69673723	69674513	NFAT5	0.747382	9.668e-46
chr1	204522323	204524212	MDM4	0.748216	3.17795e-65
chr4	152344401	152345019	FAM160A1	0.749385	6.82471e-47
chr1	151258624	151260038	ZNF687	0.751688	5.90344e-36
chr20	62579552	62580918	UCKL1-AS1	0.754386	5.72973e-05
chr4	113279009	113280224	ALPK1	0.756355	3.46121e-34
chr19	18818761	18820441	CRTC1	0.76426	5.43477e-12
chr9	97820466	97821763	C9orf3	0.769408	1.78995e-23
chr10	79553483	79557953	DLG5	0.779584	2.30444e-139
chr14	64322030	64322774	SYNE2	0.783066	3.45214e-105
chr7	73910013	73911009	GTF2IRD1	0.783397	9.20004e-41
chr10	123893904	123894818	TACC2	0.784008	3.35533e-73
chr18	9148319	9149419	ANKRD12	0.784392	4.98473e-55
chr3	187876236	187877939	LPP-AS2	0.821711	2.1948e-06
chr16	30732056	30732965	SRCAP	0.854365	9.88955e-44
chr5	140347127	140348283	PCDHA8	0.863414	0.0109303
chr2	61115537	61116627	REL	0.863865	3.89779e-47
chr9	84265961	84266717	TLE1	0.864491	6.28038e-47
chr6	15538497	15540062	DTNBP1	0.872387	8.11699e-10
chr1	16260731	16262461	SPEN	0.87864	1.90706e-81
chr14	70234540	70236138	LOC100289511	0.884571	8.87387e-07
chr19	5786851	5788617	PRR22	0.896316	3.43448e-05
chr1	236005519	236007033	LYST	0.901692	1.40456e-112
chr9	73008912	73013303	KLF9	0.920916	5.054e-64
chr16	2811622	2812771	SRRM2	0.936649	8.11678e-37
chr17	48166533	48167795	PDK2	0.941175	1.5621e-20
chr2	223415486	223416111	SGPP2	0.946047	8.32479e-78
chr19	49118626	49120570	FAM83E	0.9585	0.00212207
chr10	114774807	114775550	TCF7L2	0.966024	2.7199e-20
chr1	168199831	168200855	TBX19	0.969478	2.54227e-07
chr11	19756856	19757687	NAV2	0.972061	6.9972e-95
chr1	193158858	193160136	B3GALT2	0.973309	4.72995e-07
chr9	96936132	96936859	MIRLET7F1	0.976336	0.00248192
chr2	28624747	28625739	FOSL2	0.989273	2.55641e-130
chr1	198828778	198830088	MIR181A1HG	1.01071	3.96619e-06
chr7	18582780	18583274	HDAC9	1.02311	3.36317e-67
chr5	140347127	140348283	PCDHA7	1.05868	0.00116993
chr1	197642516	197644045	DENND1B	1.06414	2.58742e-94
chr3	183359094	183359846	KLHL24	1.07003	8.8382e-149
chr17	7398940	7399810	POLR2A	1.10281	7.10656e-21
chr5	172486497	172489913	CREBRF	1.15385	1.45501e-147
chr5	140347127	140348283	PCDHA9	1.16643	3.97082e-06
chr13	41128652	41130432	FOXO1	1.17838	3.82285e-181
chr17	42194904	42196455	HDAC5	1.19062	3.75125e-97
chr3	114149580	114150212	ZBTB20	1.19708	1.72886e-38
chr13	110407768	110408938	IRS2	1.20179	1.70807e-119
chr16	2566684	2567874	AMDHD2	1.27513	1.3566e-35
chr5	133468821	133470537	TCF7	1.29425	4.63334e-13
chr11	113946703	113947500	ZBTB16	1.31451	3.76465e-142
chrX	73043501	73044243	XIST	1.32413	1.70757e-128
chr8	22922599	22923396	LOC286059	1.32592	5.04717e-07
chr6	30457978	30459579	HLA-E	1.32748	2.95468e-259
chr19	3408844	3410118	NFIC	1.40178	4.69987e-93
chr12	72243836	72244636	MRS2P2	1.43656	5.15775e-10
chr1	9212447	9213598	MIR34A	1.46893	2.72518e-06
chr2	113047594	113048762	ZC3H6	1.5434	9.97116e-113
chr22	28309978	28310990	TTC28-AS1	1.7415	3.97167e-43
chr19	48197712	48198623	GLTSCR1	1.74287	7.91565e-14
chr2	111892867	111893906	BCL2L11	2.05169	7.93115e-206
chr1	1412136	1412777	ATAD3B	#N/A	#N/A
chr1	1500515	1501639	SSU72	#N/A	#N/A
