# Supplementary material for: Atypical plant homeodomain of UBR7 functions as an H2BK120Ub ligase and breast tumor suppressor
Source: Nat Commun. 2019 Mar 28;10:1398. doi: 10.1038/s41467-019-08986-5 (PMC6438984; doi:10.1038/s41467-019-08986-5)
Supplement: Supplementary file 9 — Supplementary Data 6 [file 41467_2019_8986_MOESM9_ESM.xlsx]

## Sheet: Supplementary Data 6
Supplementary Data 6: GSEA analysis for UBR7 targets and differentially expressed genes between control and UBR7 knockdown cells.
NAME	NES	NOM p-val	FDR q-val
YAGI_AML_WITH_INV_16_TRANSLOCATION	1.99035	0	0.100914
CHARAFE_BREAST_CANCER_LUMINAL_VS_BASAL_DN	1.89554	0	0.165847
BONOME_OVARIAN_CANCER_SURVIVAL_SUBOPTIMAL_DEBULKING	1.89029	0	0.127565
GO_SMALL_MOLECULE_BIOSYNTHETIC_PROCESS	1.85466	0	0.134622
GO_ORGANIC_HYDROXY_COMPOUND_METABOLIC_PROCESS	1.78438	0	0.150995
AMUNDSON_RESPONSE_TO_ARSENITE	1.74456	0	0.207171
GO_ORGANIC_ACID_METABOLIC_PROCESS	1.71333	0	0.25459
GO_RESPONSE_TO_EXTERNAL_STIMULUS	1.69254	0	0.270966
GO_DNA_METABOLIC_PROCESS	1.68556	0	0.276653
FULCHER_INFLAMMATORY_RESPONSE_LECTIN_VS_LPS_UP	1.68307	0	0.272439
GOTZMANN_EPITHELIAL_TO_MESENCHYMAL_TRANSITION_DN	1.66139	0	0.280525
GO_LIPID_BIOSYNTHETIC_PROCESS	1.64334	0	0.306336
KOINUMA_TARGETS_OF_SMAD2_OR_SMAD3	1.62116	0	0.395749
GO_INTRACELLULAR_SIGNAL_TRANSDUCTION	1.59341	0	0.452821
GO_CELL_SURFACE	1.58828	0	0.437556
GO_REGULATION_OF_PROTEIN_MODIFICATION_PROCESS	1.58736	0	0.417238
FEVR_CTNNB1_TARGETS_UP	1.58431	0	0.399499
MULLIGHAN_MLL_SIGNATURE_2_DN	1.5679	0	0.405534
GO_REGULATION_OF_CELL_CYCLE_PROCESS	1.56751	0	0.386874
GO_REGULATION_OF_CELL_CYCLE	1.56656	0	0.373153
CHICAS_RB1_TARGETS_SENESCENT	1.55793	0	0.381672
GO_ANCHORING_JUNCTION	1.55748	0	0.366641
GO_ACTIVATION_OF_IMMUNE_RESPONSE	1.55433	0	0.365428
GO_ACTIN_CYTOSKELETON	1.55005	0	0.368885
GO_NEGATIVE_REGULATION_OF_RESPONSE_TO_STIMULUS	1.54598	0	0.361971
GO_REGULATION_OF_RESPONSE_TO_EXTERNAL_STIMULUS	1.54596	0	0.35001
GO_TISSUE_DEVELOPMENT	1.5458	0	0.338936
GO_NEGATIVE_REGULATION_OF_PROTEIN_MODIFICATION_PROCESS	1.53312	0	0.365995
GO_SULFUR_COMPOUND_METABOLIC_PROCESS	1.53063	0	0.355133
GRADE_COLON_AND_RECTAL_CANCER_UP	1.52854	0	0.348566
GO_CYTOSKELETON_ORGANIZATION	1.51709	0	0.370989
GO_NEGATIVE_REGULATION_OF_CELL_CYCLE	1.51651	0	0.365949
WANG_TUMOR_INVASIVENESS_UP	1.51163	0	0.37308
GO_NUCLEOLUS	1.51096	0	0.363607
GO_REGULATION_OF_DEFENSE_RESPONSE	1.5084	0.0794574	0.358886
MARSON_BOUND_BY_FOXP3_UNSTIMULATED	1.50772	0	0.355413
JOHNSTONE_PARVB_TARGETS_3_UP	1.50742	0	0.347185
CASORELLI_ACUTE_PROMYELOCYTIC_LEUKEMIA_DN	1.50288	0	0.354769
MARTINEZ_RB1_TARGETS_DN	1.50168	0	0.34698
GO_POSITIVE_REGULATION_OF_IMMUNE_RESPONSE	1.50039	0	0.342099
GO_REGULATION_OF_IMMUNE_RESPONSE	1.48424	0	0.350571
DANG_BOUND_BY_MYC	1.48323	0	0.344978
ONKEN_UVEAL_MELANOMA_DN	1.48101	0	0.339571
GO_CELL_JUNCTION	1.47103	0	0.3598
GO_REGULATION_OF_CELLULAR_AMIDE_METABOLIC_PROCESS	1.46954	0	0.361672
GO_LOCOMOTION	1.46799	0	0.364765
MARTINEZ_RB1_TARGETS_UP	1.46792	0	0.366851
BLUM_RESPONSE_TO_SALIRASIB_DN	1.46507	0	0.364808
GO_REGULATION_OF_PROTEIN_SERINE_THREONINE_KINASE_ACTIVITY	1.46337	0	0.361883
GO_CELLULAR_RESPONSE_TO_STRESS	1.46005	0	0.363728
GO_MACROMOLECULAR_COMPLEX_BINDING	1.45647	0	0.359798
GO_VIRAL_LIFE_CYCLE	1.45453	0.0821643	0.358269
GO_LIPID_METABOLIC_PROCESS	1.45376	0.0848126	0.357094
GO_TRANSCRIPTION_COACTIVATOR_ACTIVITY	1.4479	0	0.362093
GO_POSITIVE_REGULATION_OF_MOLECULAR_FUNCTION	1.44387	0	0.368201
REACTOME_METABOLISM_OF_LIPIDS_AND_LIPOPROTEINS	1.44327	0	0.364528
GO_REGULATION_OF_PHOSPHORUS_METABOLIC_PROCESS	1.44131	0.12024	0.361971
GO_CATABOLIC_PROCESS	1.43983	0	0.360822
YOSHIMURA_MAPK8_TARGETS_DN	1.43827	0	0.356416
HSIAO_HOUSEKEEPING_GENES	1.43671	0	0.355109
BIDUS_METASTASIS_UP	1.43514	0	0.357419
GO_REGULATION_OF_TRANSFERASE_ACTIVITY	1.4306	0	0.356467
GO_ATPASE_ACTIVITY	1.42412	0	0.371828
MARTINEZ_RB1_AND_TP53_TARGETS_UP	1.42118	0	0.372803
GO_POSITIVE_REGULATION_OF_PROTEIN_METABOLIC_PROCESS	1.41974	0	0.368519
GO_IDENTICAL_PROTEIN_BINDING	1.41892	0	0.365547
GO_HYDROLASE_ACTIVITY_ACTING_ON_ESTER_BONDS	1.41746	0	0.366943
GO_CELLULAR_COMPONENT_DISASSEMBLY	1.4128	0	0.380646
GO_PROTEIN_HOMODIMERIZATION_ACTIVITY	1.40908	0	0.383249
GO_ADENYL_NUCLEOTIDE_BINDING	1.40722	0	0.384668
GO_POSITIVE_REGULATION_OF_TRANSFERASE_ACTIVITY	1.40621	0	0.383184
GO_POSITIVE_REGULATION_OF_DEVELOPMENTAL_PROCESS	1.40302	0.118447	0.392086
WEI_MYCN_TARGETS_WITH_E_BOX	1.40076	0	0.39449
GRUETZMANN_PANCREATIC_CANCER_UP	1.40075	0	0.389848
GO_NUCLEAR_OUTER_MEMBRANE_ENDOPLASMIC_RETICULUM_MEMBRANE_NETWORK	1.40053	0	0.38533
GO_SYMBIOSIS_ENCOMPASSING_MUTUALISM_THROUGH_PARASITISM	1.39999	0.0821643	0.381782
GO_INTERSPECIES_INTERACTION_BETWEEN_ORGANISMS	1.39999	0.0821643	0.377486
GO_COFACTOR_METABOLIC_PROCESS	1.39724	0	0.374644
GO_COENZYME_METABOLIC_PROCESS	1.39724	0	0.370547
GO_CELLULAR_LIPID_METABOLIC_PROCESS	1.39611	0.0820611	0.370239
GO_CELL_PROJECTION_ORGANIZATION	1.39496	0.114019	0.368875
GO_POSITIVE_REGULATION_OF_PROTEIN_MODIFICATION_PROCESS	1.39297	0	0.368526
REACTOME_METABOLISM_OF_RNA	1.39233	0.204409	0.36548
KIM_ALL_DISORDERS_OLIGODENDROCYTE_NUMBER_CORR_UP	1.38867	0	0.368747
HALLMARK_MTORC1_SIGNALING	1.38835	0	0.365731
ROME_INSULIN_TARGETS_IN_MUSCLE_UP	1.38758	0	0.364667
ZHONG_SECRETOME_OF_LUNG_CANCER_AND_FIBROBLAST	1.38743	0	0.361062
GO_NEGATIVE_REGULATION_OF_PROTEIN_METABOLIC_PROCESS	1.38611	0.0861723	0.358116
GO_CELL_SUBSTRATE_JUNCTION	1.38135	0	0.361671
GO_POSITIVE_REGULATION_OF_CATALYTIC_ACTIVITY	1.38118	0	0.358219
GO_ACTIN_BINDING	1.38085	0.125	0.35533
KIM_BIPOLAR_DISORDER_OLIGODENDROCYTE_DENSITY_CORR_UP	1.38048	0	0.353153
GO_REGULATION_OF_INNATE_IMMUNE_RESPONSE	1.37722	0.0803922	0.355144
GO_REGULATION_OF_KINASE_ACTIVITY	1.37597	0	0.356508
GO_REGULATION_OF_MAPK_CASCADE	1.37226	0	0.360498
FARMER_BREAST_CANCER_APOCRINE_VS_BASAL	1.3721	0.103586	0.357274
REACTOME_TRANSLATION	1.37204	0.204409	0.354116
GO_DEFENSE_RESPONSE	1.37152	0	0.351023
GO_RIBONUCLEOPROTEIN_COMPLEX_SUBUNIT_ORGANIZATION	1.36918	0	0.354782
GO_WNT_SIGNALING_PATHWAY	1.36843	0.114662	0.353976
GO_MICROTUBULE_BASED_PROCESS	1.36787	0.12024	0.351578
DELYS_THYROID_CANCER_UP	1.36567	0	0.351344
GO_ESTABLISHMENT_OF_PROTEIN_LOCALIZATION	1.36301	0.0821643	0.353503
GO_REGULATION_OF_CELL_DEATH	1.36279	0	0.350594
GO_NUCLEAR_TRANSPORT	1.358	0	0.354912
GO_ORGANIC_CYCLIC_COMPOUND_CATABOLIC_PROCESS	1.35734	0.204409	0.353541
GO_CELLULAR_MACROMOLECULE_LOCALIZATION	1.35558	0.0821643	0.353033
KUMAR_TARGETS_OF_MLL_AF9_FUSION	1.35527	0	0.351782
GO_INTRACELLULAR_PROTEIN_TRANSPORT	1.35423	0.0821643	0.355312
GO_PROTEIN_LOCALIZATION	1.34983	0.0821643	0.360661
GO_POSTTRANSCRIPTIONAL_REGULATION_OF_GENE_EXPRESSION	1.3494	0	0.357871
GRADE_COLON_CANCER_UP	1.34514	0.122244	0.361554
IVANOVA_HEMATOPOIESIS_STEM_CELL_AND_PROGENITOR	1.34315	0	0.361509
IVANOVA_HEMATOPOIESIS_EARLY_PROGENITOR	1.3422	0.12024	0.359603
GO_POSITIVE_REGULATION_OF_CELL_PROLIFERATION	1.33886	0.125	0.361928
GO_POSITIVE_REGULATION_OF_INTRACELLULAR_SIGNAL_TRANSDUCTION	1.33765	0.11575	0.360616
SMID_BREAST_CANCER_RELAPSE_IN_BONE_DN	1.33546	0.116858	0.359907
TARTE_PLASMA_CELL_VS_PLASMABLAST_DN	1.3336	0	0.36022
GO_CYTOSKELETAL_PROTEIN_BINDING	1.33144	0	0.362945
GO_REGULATION_OF_ANATOMICAL_STRUCTURE_MORPHOGENESIS	1.32953	0	0.361871
BLUM_RESPONSE_TO_SALIRASIB_UP	1.32504	0	0.370005
GO_POSITIVE_REGULATION_OF_MULTICELLULAR_ORGANISMAL_PROCESS	1.32391	0.315582	0.368755
PUJANA_ATM_PCC_NETWORK	1.32225	0	0.366665
GO_TRANSLATIONAL_INITIATION	1.32203	0.204409	0.364119
GO_ANATOMICAL_STRUCTURE_FORMATION_INVOLVED_IN_MORPHOGENESIS	1.32061	0.119608	0.362454
REACTOME_METABOLISM_OF_MRNA	1.31836	0.208163	0.364588
GO_CELLULAR_CATABOLIC_PROCESS	1.31745	0.204409	0.363416
MARTINEZ_TP53_TARGETS_UP	1.31457	0	0.364621
BASAKI_YBX1_TARGETS_UP	1.31362	0	0.362525
GO_CARBOHYDRATE_METABOLIC_PROCESS	1.31271	0.089613	0.361759
GO_CALCIUM_ION_BINDING	1.31188	0.12249	0.36031
GO_REGULATION_OF_IMMUNE_SYSTEM_PROCESS	1.31167	0.119048	0.358804
REACTOME_3_UTR_MEDIATED_TRANSLATIONAL_REGULATION	1.31092	0.204409	0.357433
GO_SMALL_MOLECULE_METABOLIC_PROCESS	1.30992	0	0.357905
PARENT_MTOR_SIGNALING_UP	1.30873	0.122244	0.356537
BENPORATH_NANOG_TARGETS	1.30841	0	0.354291
HAN_SATB1_TARGETS_DN	1.30618	0.122244	0.357066
MANALO_HYPOXIA_DN	1.30508	0	0.357022
GO_PERINUCLEAR_REGION_OF_CYTOPLASM	1.30377	0.119048	0.357392
WONG_EMBRYONIC_STEM_CELL_CORE	1.29922	0	0.360205
GO_POSITIVE_REGULATION_OF_CELL_DEVELOPMENT	1.2966	0.114019	0.361803
CHICAS_RB1_TARGETS_CONFLUENT	1.29583	0.209256	0.362767
GO_CELLULAR_RESPONSE_TO_DNA_DAMAGE_STIMULUS	1.29446	0.0852391	0.364202
GO_CELL_MORPHOGENESIS_INVOLVED_IN_DIFFERENTIATION	1.29123	0.119608	0.369206
YAGI_AML_WITH_T_8_21_TRANSLOCATION	1.29116	0.104208	0.367011
GO_POSITIVE_REGULATION_OF_PHOSPHORUS_METABOLIC_PROCESS	1.29	0	0.365485
GO_POSITIVE_REGULATION_OF_PHOSPHATE_METABOLIC_PROCESS	1.29	0	0.363346
MARTENS_BOUND_BY_PML_RARA_FUSION	1.28986	0.221569	0.361235
NUYTTEN_EZH2_TARGETS_DN	1.28702	0	0.364019
GO_REGULATION_OF_WNT_SIGNALING_PATHWAY	1.28612	0.116635	0.362637
RHEIN_ALL_GLUCOCORTICOID_THERAPY_DN	1.28286	0	0.367046
GO_RESPONSE_TO_ORGANIC_CYCLIC_COMPOUND	1.28263	0	0.365371
GO_DNA_REPAIR	1.28242	0.0781563	0.363316
GO_RNA_CATABOLIC_PROCESS	1.28223	0.205645	0.361289
GO_PROTEIN_DIMERIZATION_ACTIVITY	1.2817	0	0.359287
GO_PEPTIDE_METABOLIC_PROCESS	1.27971	0	0.360324
GO_RIBONUCLEOPROTEIN_COMPLEX_BIOGENESIS	1.27743	0	0.361372
FARMER_BREAST_CANCER_APOCRINE_VS_LUMINAL	1.27605	0	0.365015
GO_HEART_DEVELOPMENT	1.27354	0	0.368002
SMID_BREAST_CANCER_LUMINAL_B_DN	1.27209	0.103792	0.368444
BERENJENO_TRANSFORMED_BY_RHOA_DN	1.27184	0.100379	0.367144
GO_MACROMOLECULE_CATABOLIC_PROCESS	1.27024	0.0821643	0.37184
FEVR_CTNNB1_TARGETS_DN	1.27	0	0.370225
DAIRKEE_TERT_TARGETS_UP	1.26638	0.291751	0.372786
GO_CYTOPLASMIC_REGION	1.26563	0.204124	0.372547
FOURNIER_ACINAR_DEVELOPMENT_LATE_2	1.26501	0.122244	0.371755
REACTOME_METABOLISM_OF_PROTEINS	1.2647	0.168337	0.369834
GO_RIBONUCLEOTIDE_BINDING	1.26276	0	0.368606
GO_SINGLE_ORGANISM_CELLULAR_LOCALIZATION	1.26143	0.207317	0.368679
BORCZUK_MALIGNANT_MESOTHELIOMA_UP	1.25623	0	0.372537
REACTOME_DEVELOPMENTAL_BIOLOGY	1.25611	0.121514	0.370657
GO_CELL_PROLIFERATION	1.25605	0.0854369	0.369051
GO_CELLULAR_COMPONENT_MORPHOGENESIS	1.25504	0.205128	0.367568
SWEET_LUNG_CANCER_KRAS_UP	1.25366	0	0.367551
GO_NEGATIVE_REGULATION_OF_CELL_COMMUNICATION	1.25354	0.12024	0.365742
PENG_LEUCINE_DEPRIVATION_DN	1.25179	0	0.368887
GO_ESTABLISHMENT_OF_LOCALIZATION_IN_CELL	1.2517	0.0821643	0.36709
CHARAFE_BREAST_CANCER_LUMINAL_VS_MESENCHYMAL_DN	1.25105	0.205128	0.368219
GO_CELLULAR_AMIDE_METABOLIC_PROCESS	1.24757	0	0.368968
GO_HYDROLASE_ACTIVITY_ACTING_ON_ACID_ANHYDRIDES	1.24614	0	0.369505
DOUGLAS_BMI1_TARGETS_UP	1.24575	0.0781563	0.368085
GO_OXIDOREDUCTASE_ACTIVITY	1.24406	0.168337	0.36826
GO_REGULATION_OF_CYTOSKELETON_ORGANIZATION	1.24054	0	0.371096
GO_PROTEIN_LOCALIZATION_TO_MEMBRANE	1.23652	0.20198	0.374809
NUYTTEN_EZH2_TARGETS_UP	1.23281	0.247951	0.38249
PATIL_LIVER_CANCER	1.23183	0	0.383136
PUJANA_BRCA1_PCC_NETWORK	1.23028	0	0.383722
GO_NUCLEAR_TRANSCRIBED_MRNA_CATABOLIC_PROCESS_NONSENSE_MEDIATED_DECAY	1.23024	0.2125	0.381952
GO_NEGATIVE_REGULATION_OF_PHOSPHORUS_METABOLIC_PROCESS	1.22807	0.12024	0.382144
GO_NEGATIVE_REGULATION_OF_PHOSPHATE_METABOLIC_PROCESS	1.22807	0.12024	0.380401
PUJANA_CHEK2_PCC_NETWORK	1.22763	0.0821643	0.378903
WONG_ADULT_TISSUE_STEM_MODULE	1.22741	0.11976	0.377196
GO_PROTEIN_PHOSPHORYLATION	1.226	0.208163	0.378868
HALLMARK_MYC_TARGETS_V1	1.22551	0	0.378332
SCHLOSSER_SERUM_RESPONSE_DN	1.22544	0	0.376654
SPIELMAN_LYMPHOBLAST_EUROPEAN_VS_ASIAN_UP	1.22543	0.226453	0.374993
WAKABAYASHI_ADIPOGENESIS_PPARG_RXRA_BOUND_8D	1.22417	0	0.376415
PENG_GLUTAMINE_DEPRIVATION_DN	1.22032	0	0.380673
BENPORATH_MYC_MAX_TARGETS	1.21852	0.290581	0.384057
ACEVEDO_LIVER_TUMOR_VS_NORMAL_ADJACENT_TISSUE_UP	1.21653	0	0.38347
FORTSCHEGGER_PHF8_TARGETS_DN	1.21461	0.318725	0.38687
GO_SINGLE_ORGANISM_BIOSYNTHETIC_PROCESS	1.21402	0.104208	0.385641
GO_CYTOSOLIC_PART	1.21382	0.209446	0.384206
PEDERSEN_METASTASIS_BY_ERBB2_ISOFORM_7	1.21297	0	0.38482
KEGG_PATHWAYS_IN_CANCER	1.21281	0.161165	0.383192
BROWN_MYELOID_CELL_DEVELOPMENT_DN	1.21124	0.12024	0.383523
GO_PROTEIN_TARGETING	1.20788	0.204409	0.384409
GO_KINASE_BINDING	1.20781	0.116054	0.383392
GO_CARDIOVASCULAR_SYSTEM_DEVELOPMENT	1.20648	0.122244	0.38381
GO_CIRCULATORY_SYSTEM_DEVELOPMENT	1.20648	0.122244	0.382225
GO_OXIDATION_REDUCTION_PROCESS	1.20603	0.168337	0.382349
GO_POSITIVE_REGULATION_OF_CELL_COMMUNICATION	1.20409	0.208417	0.385775
MARTENS_TRETINOIN_RESPONSE_DN	1.20306	0.204409	0.385226
GO_AMIDE_BIOSYNTHETIC_PROCESS	1.20304	0	0.383664
GO_MACROMOLECULAR_COMPLEX_ASSEMBLY	1.20063	0	0.38472
GO_ORGANONITROGEN_COMPOUND_METABOLIC_PROCESS	1.19861	0	0.385547
GO_GUANYL_NUCLEOTIDE_BINDING	1.1954	0.0781563	0.389029
GO_STRUCTURAL_MOLECULE_ACTIVITY	1.19466	0.204409	0.387757
GO_ENDOPLASMIC_RETICULUM_PART	1.1945	0.206413	0.386219
SMID_BREAST_CANCER_BASAL_UP	1.19345	0	0.386514
GO_CELLULAR_MACROMOLECULAR_COMPLEX_ASSEMBLY	1.19091	0.0821643	0.387882
GO_CELL_PART_MORPHOGENESIS	1.19028	0.11368	0.387828
BERENJENO_TRANSFORMED_BY_RHOA_UP	1.18828	0	0.390726
GO_POSITIVE_REGULATION_OF_CELL_DIFFERENTIATION	1.18814	0.118447	0.389209
ENK_UV_RESPONSE_KERATINOCYTE_UP	1.18783	0.29	0.38864
CREIGHTON_ENDOCRINE_THERAPY_RESISTANCE_1	1.18577	0.2251	0.394989
GO_GLAND_DEVELOPMENT	1.18406	0.207585	0.396829
GO_CYTOSKELETON	1.18375	0.12024	0.396584
HOLLMANN_APOPTOSIS_VIA_CD40_DN	1.18288	0.0781563	0.397177
GO_PROTEIN_LOCALIZATION_TO_ORGANELLE	1.18195	0.209446	0.398092
GO_REGULATION_OF_INTRACELLULAR_PROTEIN_TRANSPORT	1.18153	0.315992	0.396809
GO_REGULATION_OF_TRANSPORT	1.18141	0.195489	0.395319
REACTOME_NONSENSE_MEDIATED_DECAY_ENHANCED_BY_THE_EXON_JUNCTION_COMPLEX	1.17956	0.210309	0.398845
GO_POSITIVE_REGULATION_OF_GENE_EXPRESSION	1.17909	0.301426	0.397895
BENPORATH_ES_1	1.17816	0.12024	0.399034
GO_MEMBRANE_ORGANIZATION	1.17775	0.204409	0.398659
GO_ORGANONITROGEN_COMPOUND_BIOSYNTHETIC_PROCESS	1.17722	0	0.397635
WAKABAYASHI_ADIPOGENESIS_PPARG_BOUND_8D	1.17616	0.375254	0.398024
GO_ESTABLISHMENT_OF_PROTEIN_LOCALIZATION_TO_ORGANELLE	1.17521	0.205645	0.398485
CHEN_METABOLIC_SYNDROM_NETWORK	1.17422	0.122244	0.398181
GO_RIBOSOME_BIOGENESIS	1.17401	0.204409	0.396996
GO_ACTIN_FILAMENT_BASED_PROCESS	1.17116	0.241036	0.402997
FARMER_BREAST_CANCER_BASAL_VS_LULMINAL	1.16894	0.0961924	0.404443
MOHANKUMAR_TLX1_TARGETS_UP	1.16867	0.208417	0.403202
GO_GTPASE_ACTIVITY	1.16816	0.12024	0.401765
GO_RESPONSE_TO_INORGANIC_SUBSTANCE	1.16554	0.12024	0.404342
GO_EMBRYO_DEVELOPMENT	1.16342	0.22332	0.408106
GARY_CD5_TARGETS_UP	1.16197	0.185547	0.408012
GO_ESTABLISHMENT_OF_PROTEIN_LOCALIZATION_TO_MEMBRANE	1.16181	0.20198	0.406752
GO_MULTI_ORGANISM_METABOLIC_PROCESS	1.16013	0.208163	0.407516
BROWNE_HCMV_INFECTION_14HR_DN	1.15852	0.186475	0.409107
GO_EPITHELIUM_DEVELOPMENT	1.1577	0.293458	0.408168
GO_REGULATION_OF_MITOTIC_CELL_CYCLE	1.15685	0.122244	0.407764
GO_RIBOSOME	1.15543	0.208163	0.407869
PILON_KLF1_TARGETS_DN	1.15314	0.12024	0.410419
VECCHI_GASTRIC_CANCER_EARLY_UP	1.15016	0.0821643	0.412936
BRUINS_UVC_RESPONSE_LATE	1.14883	0.164329	0.414164
GO_ENZYME_BINDING	1.14561	0.118343	0.41762
DEURIG_T_CELL_PROLYMPHOCYTIC_LEUKEMIA_UP	1.14477	0.426945	0.417808
SCHLOSSER_MYC_TARGETS_REPRESSED_BY_SERUM	1.14291	0.122244	0.420147
KIM_MYC_AMPLIFICATION_TARGETS_UP	1.14262	0.290581	0.419823
KIM_ALL_DISORDERS_CALB1_CORR_UP	1.14187	0.0861723	0.419542
GO_RIBONUCLEOPROTEIN_COMPLEX	1.14019	0.290581	0.421372
GO_NEGATIVE_REGULATION_OF_CELL_DEATH	1.1388	0	0.422483
SHEDDEN_LUNG_CANCER_POOR_SURVIVAL_A6	1.13805	0.224449	0.422421
GO_POSITIVE_REGULATION_OF_RESPONSE_TO_STIMULUS	1.13707	0.208417	0.422557
GO_CELL_CYCLE_PROCESS	1.13456	0	0.429171
GO_BIOLOGICAL_ADHESION	1.13312	0.19962	0.428577
GO_RESPONSE_TO_BIOTIC_STIMULUS	1.13163	0.291498	0.430578
GO_NEGATIVE_REGULATION_OF_CELLULAR_COMPONENT_ORGANIZATION	1.12969	0.122244	0.431265
LASTOWSKA_NEUROBLASTOMA_COPY_NUMBER_DN	1.12704	0.20935	0.434154
WANG_LMO4_TARGETS_UP	1.12294	0.121951	0.440495
GO_CHROMOSOME	1.12203	0.119522	0.441498
GO_SYSTEM_PROCESS	1.11875	0.234951	0.444297
ZHANG_BREAST_CANCER_PROGENITORS_UP	1.1173	0.206413	0.444184
GO_CYTOSKELETAL_PART	1.11559	0.242485	0.447944
LOPEZ_MBD_TARGETS	1.11405	0.0821643	0.448559
GO_INTRINSIC_COMPONENT_OF_PLASMA_MEMBRANE	1.11385	0.2251	0.449166
GO_PEPTIDYL_AMINO_ACID_MODIFICATION	1.11264	0.238659	0.450859
KIM_WT1_TARGETS_UP	1.11239	0.294798	0.450311
MARTINEZ_RESPONSE_TO_TRABECTEDIN_DN	1.10927	0.169355	0.453272
TOYOTA_TARGETS_OF_MIR34B_AND_MIR34C	1.10768	0.279749	0.456221
GO_MEMBRANE_REGION	1.10706	0.450902	0.456584
GO_NCRNA_METABOLIC_PROCESS	1.10689	0.290581	0.455156
MILI_PSEUDOPODIA_HAPTOTAXIS_DN	1.10589	0.348697	0.455907
FLECHNER_PBL_KIDNEY_TRANSPLANT_OK_VS_DONOR_UP	1.10532	0.254509	0.456053
GO_CELL_CYCLE	1.10388	0.190381	0.456699
GO_POSITIVE_REGULATION_OF_CATABOLIC_PROCESS	1.1035	0.302605	0.455725
GO_MITOTIC_CELL_CYCLE	1.10276	0.0961924	0.455246
GO_NEGATIVE_REGULATION_OF_ORGANELLE_ORGANIZATION	1.10143	0.218437	0.457849
BENPORATH_MYC_TARGETS_WITH_EBOX	1.10096	0.206349	0.457031
GO_PROTEIN_COMPLEX_BINDING	1.09895	0.242485	0.459028
REACTOME_INFLUENZA_LIFE_CYCLE	1.09762	0.209446	0.460051
GO_REGULATION_OF_CYTOKINE_PRODUCTION	1.09723	0.302277	0.45936
GO_REGULATION_OF_PROTEIN_LOCALIZATION	1.09657	0.200385	0.459646
GO_IMMUNE_SYSTEM_PROCESS	1.09397	0.450902	0.46607
GO_RNA_BINDING	1.09042	0	0.471562
GRAESSMANN_APOPTOSIS_BY_DOXORUBICIN_DN	1.09003	0.247951	0.470913
GO_REGULATION_OF_PROTEOLYSIS	1.08868	0.290581	0.473588
REACTOME_INFLUENZA_VIRAL_RNA_TRANSCRIPTION_AND_REPLICATION	1.0876	0.2125	0.476853
HALLMARK_G2M_CHECKPOINT	1.08698	0.12024	0.476389
WEST_ADRENOCORTICAL_TUMOR_UP	1.08671	0.104208	0.475372
GO_CELL_CELL_JUNCTION	1.08624	0.247951	0.474175
GO_NCRNA_PROCESSING	1.08525	0.290581	0.474961
KRIGE_RESPONSE_TO_TOSEDOSTAT_6HR_DN	1.08463	0.284569	0.475806
GO_POLY_A_RNA_BINDING	1.08204	0.290581	0.48256
GO_REGULATION_OF_CELL_PROJECTION_ORGANIZATION	1.081	0.317919	0.482496
GO_RESPONSE_TO_LIPID	1.07881	0.20935	0.483835
GO_RESPONSE_TO_OXYGEN_CONTAINING_COMPOUND	1.07874	0.199226	0.482434
YOSHIMURA_MAPK8_TARGETS_UP	1.07718	0.412245	0.485346
GO_MOVEMENT_OF_CELL_OR_SUBCELLULAR_COMPONENT	1.07632	0.344622	0.486487
LIAO_METASTASIS	1.07527	0.300388	0.487806
PHONG_TNF_RESPONSE_NOT_VIA_P38	1.07414	0.481836	0.488038
KINSEY_TARGETS_OF_EWSR1_FLII_FUSION_UP	1.07335	0.328657	0.489115
MUELLER_PLURINET	1.0727	0.288577	0.488237
GO_RRNA_METABOLIC_PROCESS	1.07129	0.290581	0.49081
GO_REGULATION_OF_CELLULAR_LOCALIZATION	1.07084	0.195489	0.491691
GO_EMBRYO_DEVELOPMENT_ENDING_IN_BIRTH_OR_EGG_HATCHING	1.07053	0.22332	0.490635
GO_EPITHELIAL_CELL_DIFFERENTIATION	1.0688	0.43513	0.492348
GO_CELLULAR_RESPONSE_TO_LIPID	1.06868	0.3159	0.491104
GO_ENDOPLASMIC_RETICULUM	1.06763	0.406814	0.492435
RAMALHO_STEMNESS_UP	1.06757	0.288577	0.491064
GO_MRNA_METABOLIC_PROCESS	1.06554	0.290581	0.497179
GO_SUPRAMOLECULAR_FIBER	1.06458	0.452906	0.498443
YAGI_AML_WITH_11Q23_REARRANGED	1.06264	0.320641	0.500677
REACTOME_MRNA_PROCESSING	1.0614	0.12024	0.501667
GO_REGULATION_OF_PROTEIN_CATABOLIC_PROCESS	1.06103	0.210019	0.500863
WANG_SMARCE1_TARGETS_DN	1.06045	0.406814	0.501764
GO_REGULATION_OF_RESPONSE_TO_STRESS	1.06031	0.290581	0.500733
DODD_NASOPHARYNGEAL_CARCINOMA_DN	1.05815	0.182365	0.505769
ONKEN_UVEAL_MELANOMA_UP	1.05793	0.341176	0.5052
CAIRO_HEPATOBLASTOMA_CLASSES_UP	1.05762	0.12024	0.503831
GO_MICROTUBULE_CYTOSKELETON	1.05757	0.198397	0.502472
KARLSSON_TGFB1_TARGETS_UP	1.05698	0.450902	0.502389
GO_POSITIVE_REGULATION_OF_IMMUNE_SYSTEM_PROCESS	1.05603	0.198397	0.503849
FLECHNER_BIOPSY_KIDNEY_TRANSPLANT_OK_VS_DONOR_UP	1.05444	0.218437	0.505473
KRIGE_RESPONSE_TO_TOSEDOSTAT_24HR_DN	1.05398	0.284569	0.504473
GO_PLASMA_MEMBRANE_REGION	1.05108	0.323471	0.511231
GO_PROTEIN_CATABOLIC_PROCESS	1.05006	0.208417	0.511329
CREIGHTON_ENDOCRINE_THERAPY_RESISTANCE_5	1.04895	0.235409	0.512727
JIANG_HYPOXIA_NORMAL	1.04622	0.503006	0.51771
ENK_UV_RESPONSE_KERATINOCYTE_DN	1.04607	0.242485	0.517222
GO_CELL_DEVELOPMENT	1.04442	0.320388	0.522753
FLECHNER_BIOPSY_KIDNEY_TRANSPLANT_REJECTED_VS_OK_DN	1.03589	0.386774	0.543635
GO_LOCALIZATION_OF_CELL	1.03581	0.415686	0.542521
GO_CELL_MOTILITY	1.03581	0.415686	0.541101
IVANOVA_HEMATOPOIESIS_LATE_PROGENITOR	1.03384	0.412475	0.541371
BILD_HRAS_ONCOGENIC_SIGNATURE	1.03296	0.263862	0.542561
GO_HOMEOSTATIC_PROCESS	1.03259	0.510476	0.541586
BASSO_B_LYMPHOCYTE_NETWORK	1.0311	0.311508	0.54186
GO_CELLULAR_RESPONSE_TO_ORGANIC_CYCLIC_COMPOUND	1.03056	0.42485	0.54124
TIEN_INTESTINE_PROBIOTICS_24HR_UP	1.02921	0.168337	0.541261
GO_ENZYME_ACTIVATOR_ACTIVITY	1.02908	0.415133	0.54072
GO_NEGATIVE_REGULATION_OF_MOLECULAR_FUNCTION	1.02845	0.386774	0.540454
MONNIER_POSTRADIATION_TUMOR_ESCAPE_UP	1.02745	0.328657	0.541017
GO_REGULATION_OF_MULTICELLULAR_ORGANISMAL_DEVELOPMENT	1.02694	0.393939	0.540062
GO_PHOSPHATE_CONTAINING_COMPOUND_METABOLIC_PROCESS	1.02564	0.330661	0.540848
GO_POSITIVE_REGULATION_OF_CELLULAR_COMPONENT_ORGANIZATION	1.02481	0.328657	0.541408
CSR_EARLY_UP.V1_UP	1.02479	0.42485	0.540041
RODRIGUES_THYROID_CARCINOMA_POORLY_DIFFERENTIATED_UP	1.0245	0.388778	0.538683
KRIEG_HYPOXIA_NOT_VIA_KDM3A	1.02444	0.43487	0.537332
GO_PROTEIN_COMPLEX_BIOGENESIS	1.02394	0.226453	0.536866
GO_PROTEIN_COMPLEX_ASSEMBLY	1.02394	0.226453	0.535387
GO_CENTROSOME	1.02367	0.320641	0.534392
NUYTTEN_NIPP1_TARGETS_UP	1.01982	0.470226	0.539586
GO_REGULATION_OF_CELLULAR_PROTEIN_LOCALIZATION	1.01313	0.300578	0.55594
GO_CELL_DIVISION	1.01253	0.432866	0.555022
BAELDE_DIABETIC_NEPHROPATHY_DN	1.00989	0.328657	0.563362
GO_REGULATION_OF_INTRACELLULAR_SIGNAL_TRANSDUCTION	1.00962	0.501992	0.562093
DIAZ_CHRONIC_MEYLOGENOUS_LEUKEMIA_UP	1.00947	0.533066	0.561315
GO_RESPONSE_TO_CYTOKINE	1.00783	0.333973	0.562497
GO_RIBOSOMAL_SUBUNIT	1.00359	0.328542	0.572352
GO_NUCLEOBASE_CONTAINING_SMALL_MOLECULE_METABOLIC_PROCESS	1.00321	0.406814	0.5714
MARSON_BOUND_BY_E2F4_UNSTIMULATED	1.00085	0.302605	0.573189
GO_RNA_PROCESSING	1.00081	0.290581	0.571797
ZWANG_CLASS_1_TRANSIENTLY_INDUCED_BY_EGF	1.00034	0.501938	0.570843
REACTOME_CELL_CYCLE	0.999308	0.386774	0.573093
RODRIGUES_THYROID_CARCINOMA_ANAPLASTIC_UP	0.995306	0.511022	0.582103
GO_CELL_CELL_ADHESION	0.991766	0.381958	0.590416
GO_RNA_SPLICING_VIA_TRANSESTERIFICATION_REACTIONS	0.984486	0.517034	0.604379
GO_RNA_SPLICING	0.984486	0.517034	0.602927
REACTOME_CELL_CYCLE_MITOTIC	0.983534	0.386774	0.602709
BLALOCK_ALZHEIMERS_DISEASE_DN	0.983185	0.324649	0.602064
GO_REGULATION_OF_CATABOLIC_PROCESS	0.983132	0.507014	0.600628
GO_MICROTUBULE_ORGANIZING_CENTER	0.982823	0.422311	0.599333
GO_TRANSPORTER_ACTIVITY	0.981282	0.426854	0.604768
GO_STRUCTURAL_CONSTITUENT_OF_RIBOSOME	0.978679	0.328542	0.608388
GO_NEGATIVE_REGULATION_OF_CELL_PROLIFERATION	0.970096	0.501992	0.627915
GO_MEMBRANE_PROTEIN_COMPLEX	0.968994	0.368737	0.629588
SCHAEFFER_PROSTATE_DEVELOPMENT_6HR_DN	0.968744	0.496994	0.62856
GO_ION_TRANSPORT	0.967793	0.531062	0.629221
HAMAI_APOPTOSIS_VIA_TRAIL_UP	0.965637	0.485356	0.633163
GO_VASCULATURE_DEVELOPMENT	0.964617	0.315582	0.633522
GRAESSMANN_RESPONSE_TO_MC_AND_DOXORUBICIN_DN	0.956511	0.422311	0.650579
GRAESSMANN_APOPTOSIS_BY_DOXORUBICIN_UP	0.953767	0.517374	0.654611
MARSON_BOUND_BY_FOXP3_STIMULATED	0.952359	0.513566	0.656589
GO_MITOCHONDRION	0.95213	0.551102	0.655063
GO_VESICLE_MEMBRANE	0.94988	0.546351	0.657016
MILI_PSEUDOPODIA_CHEMOTAXIS_DN	0.948836	0.633266	0.659967
GO_TRANSMEMBRANE_TRANSPORT	0.948554	0.59519	0.659996
GO_REGULATION_OF_CELLULAR_COMPONENT_BIOGENESIS	0.94839	0.42485	0.659132
GO_TRANSFERASE_COMPLEX	0.947799	0.602	0.659307
GO_CARBOHYDRATE_DERIVATIVE_BIOSYNTHETIC_PROCESS	0.946061	0.529058	0.661796
MOOTHA_MITOCHONDRIA	0.943626	0.472946	0.666547
LIM_MAMMARY_STEM_CELL_UP	0.942352	0.519608	0.669542
GO_CELLULAR_RESPONSE_TO_ORGANIC_SUBSTANCE	0.938318	0.56513	0.675788
GO_INTRACELLULAR_VESICLE	0.937934	0.55511	0.675329
THUM_SYSTOLIC_HEART_FAILURE_UP	0.93419	0.529058	0.68259
GO_MULTICELLULAR_ORGANISM_REPRODUCTION	0.932545	0.55511	0.684436
GO_REGULATION_OF_GROWTH	0.932284	0.607214	0.683541
SPIELMAN_LYMPHOBLAST_EUROPEAN_VS_ASIAN_DN	0.931647	0.529058	0.683069
GARY_CD5_TARGETS_DN	0.928786	0.511022	0.685747
GO_CHROMOSOME_ORGANIZATION	0.927238	0.537864	0.685875
GO_NEGATIVE_REGULATION_OF_CATALYTIC_ACTIVITY	0.922785	0.386774	0.692076
PENG_RAPAMYCIN_RESPONSE_DN	0.921641	0.611222	0.692972
GO_CELL_LEADING_EDGE	0.92144	0.501014	0.691687
OSMAN_BLADDER_CANCER_DN	0.919636	0.501969	0.696269
GO_PROTEIN_KINASE_ACTIVITY	0.917574	0.609856	0.698
PASINI_SUZ12_TARGETS_DN	0.914761	0.615234	0.702331
HELLER_HDAC_TARGETS_DN	0.911866	0.386454	0.707794
GO_REGULATION_OF_CYTOPLASMIC_TRANSPORT	0.911721	0.429389	0.706981
GO_REGULATION_OF_HYDROLASE_ACTIVITY	0.91115	0.472	0.706271
JOHNSTONE_PARVB_TARGETS_3_DN	0.907741	0.503006	0.711116
REN_ALVEOLAR_RHABDOMYOSARCOMA_DN	0.906784	0.533066	0.713393
GO_REGULATION_OF_ORGANELLE_ORGANIZATION	0.904762	0.611222	0.716414
GO_ENZYME_REGULATOR_ACTIVITY	0.902253	0.58517	0.72084
DACOSTA_UV_RESPONSE_VIA_ERCC3_COMMON_DN	0.902185	0.427992	0.720104
GO_PROTEIN_COMPLEX_SUBUNIT_ORGANIZATION	0.900905	0.693387	0.720669
GO_GLYCOSYL_COMPOUND_METABOLIC_PROCESS	0.900778	0.492986	0.719795
GO_ORGANELLE_INNER_MEMBRANE	0.8986	0.46493	0.723962
GO_REGULATION_OF_CELLULAR_COMPONENT_MOVEMENT	0.897301	0.527888	0.724715
GO_PURINE_CONTAINING_COMPOUND_METABOLIC_PROCESS	0.896193	0.57515	0.725037
BYSTRYKH_HEMATOPOIESIS_STEM_CELL_QTL_TRANS	0.894505	0.811623	0.728311
GO_REGULATION_OF_NEURON_DIFFERENTIATION	0.894405	0.530841	0.727409
GO_CELL_PROJECTION_PART	0.892141	0.51927	0.728932
GO_NEURON_PROJECTION_DEVELOPMENT	0.890346	0.530693	0.731565
GO_NEURON_DEVELOPMENT	0.890346	0.530693	0.730007
GO_RECEPTOR_BINDING	0.889494	0.629259	0.731286
GO_VESICLE_MEDIATED_TRANSPORT	0.888887	0.504065	0.731345
LEE_BMP2_TARGETS_DN	0.884369	0.897796	0.738717
GO_REGULATION_OF_INTRACELLULAR_TRANSPORT	0.884261	0.647399	0.737158
GO_POSITIVE_REGULATION_OF_CELLULAR_PROTEIN_LOCALIZATION	0.882987	0.726397	0.737511
GO_REGULATION_OF_CELL_ADHESION	0.882618	0.692623	0.736654
GO_CARBOHYDRATE_DERIVATIVE_METABOLIC_PROCESS	0.877369	0.492986	0.748292
MILI_PSEUDOPODIA_HAPTOTAXIS_UP	0.876056	0.462926	0.750425
GO_CELL_PROJECTION	0.872556	0.502959	0.755683
GO_RESPONSE_TO_ENDOGENOUS_STIMULUS	0.865027	0.522158	0.76682
GO_REGULATION_OF_APOPTOTIC_SIGNALING_PATHWAY	0.863438	0.578035	0.767323
GO_ORGANOPHOSPHATE_METABOLIC_PROCESS	0.861288	0.815631	0.769169
GO_POSITIVE_REGULATION_OF_ORGANELLE_ORGANIZATION	0.858834	0.819639	0.772209
GO_CYTOPLASMIC_VESICLE_PART	0.857406	0.640625	0.773288
JOHNSTONE_PARVB_TARGETS_2_DN	0.857169	0.607214	0.772425
GO_REGULATION_OF_NERVOUS_SYSTEM_DEVELOPMENT	0.857005	0.613084	0.771733
GO_REPRODUCTIVE_SYSTEM_DEVELOPMENT	0.85261	0.811623	0.778285
REACTOME_ADAPTIVE_IMMUNE_SYSTEM	0.849553	0.729459	0.781802
PUJANA_BRCA2_PCC_NETWORK	0.849498	0.603206	0.780199
BRUINS_UVC_RESPONSE_VIA_TP53_GROUP_A	0.845709	0.5	0.786531
GO_PROTEIN_UBIQUITINATION	0.844399	0.616698	0.787319
CREIGHTON_ENDOCRINE_THERAPY_RESISTANCE_4	0.841502	0.523719	0.789888
GO_REPRODUCTION	0.840236	0.811623	0.791665
GO_REGULATION_OF_CELLULAR_RESPONSE_TO_STRESS	0.836023	0.819639	0.799549
GO_REGULATION_OF_PROTEIN_COMPLEX_ASSEMBLY	0.834908	0.529058	0.800115
GO_NEGATIVE_REGULATION_OF_INTRACELLULAR_SIGNAL_TRANSDUCTION	0.831403	0.89759	0.804799
GO_MULTI_ORGANISM_REPRODUCTIVE_PROCESS	0.829376	0.715431	0.806354
GO_REGULATION_OF_CELL_DEVELOPMENT	0.820741	0.734849	0.819033
GO_VACUOLE	0.820689	0.719439	0.817385
GO_ORGANOPHOSPHATE_BIOSYNTHETIC_PROCESS	0.818948	0.693387	0.817917
GO_MRNA_PROCESSING	0.81887	0.801603	0.816278
GO_SEXUAL_REPRODUCTION	0.815481	0.733467	0.820037
GO_MITOCHONDRIAL_PART	0.814068	0.551102	0.822303
HEDENFALK_BREAST_CANCER_BRCA1_VS_BRCA2	0.813707	0.775551	0.821218
GO_SECRETORY_VESICLE	0.81077	0.704225	0.82397
GO_MITOCHONDRIAL_ENVELOPE	0.809272	0.551102	0.824869
GO_VACUOLAR_MEMBRANE	0.808875	0.614604	0.824569
GO_PROTEOLYSIS	0.808827	0.533066	0.82294
GO_ZINC_ION_BINDING	0.806735	0.706439	0.824765
GO_TRANSITION_METAL_ION_BINDING	0.806497	0.63745	0.823495
CREIGHTON_ENDOCRINE_THERAPY_RESISTANCE_3	0.800436	0.516634	0.831573
SENGUPTA_NASOPHARYNGEAL_CARCINOMA_WITH_LMP1_UP	0.797561	0.807377	0.835104
GO_REGULATION_OF_MITOCHONDRION_ORGANIZATION	0.797242	0.819639	0.834587
GO_POSITIVE_REGULATION_OF_HYDROLASE_ACTIVITY	0.796601	0.796813	0.834287
GO_MITOCHONDRION_ORGANIZATION	0.795736	0.777555	0.834055
GO_ENDOSOME	0.79462	0.719439	0.834263
NUYTTEN_NIPP1_TARGETS_DN	0.792478	0.705202	0.836521
RAO_BOUND_BY_SALL4_ISOFORM_B	0.789631	0.577154	0.841951
BENPORATH_CYCLING_GENES	0.779258	0.805328	0.85598
GO_RESPONSE_TO_GROWTH_FACTOR	0.774657	0.798817	0.860909
GO_ENVELOPE	0.764017	0.655311	0.875686
GO_NEURON_PROJECTION	0.759497	0.719466	0.881127
GO_TRANSCRIPTION_FROM_RNA_POLYMERASE_II_PROMOTER	0.758523	0.589286	0.882029
GO_MITOCHONDRIAL_MEMBRANE_ORGANIZATION	0.75492	0.788054	0.887361
MARTORIATI_MDM4_TARGETS_FETAL_LIVER_DN	0.75275	0.703093	0.888445
MITSIADES_RESPONSE_TO_APLIDIN_DN	0.75019	0.898406	0.89025
GO_POSITIVE_REGULATION_OF_ESTABLISHMENT_OF_PROTEIN_LOCALIZATION	0.748251	0.726397	0.889844
MASSARWEH_TAMOXIFEN_RESISTANCE_UP	0.746138	0.802395	0.890324
ZHOU_INFLAMMATORY_RESPONSE_FIMA_UP	0.745387	0.817121	0.889609
GO_CHROMATIN_ORGANIZATION	0.743096	0.790875	0.88932
ACEVEDO_LIVER_CANCER_UP	0.741629	0.897796	0.89033
RICKMAN_TUMOR_DIFFERENTIATED_WELL_VS_POORLY_DN	0.738718	0.897796	0.891892
GO_VACUOLAR_PART	0.73263	0.895918	0.897301
SENESE_HDAC1_TARGETS_UP	0.73151	0.698113	0.896081
GO_PHOSPHORYLATION	0.719263	0.897796	0.909562
GO_ORGANELLE_LOCALIZATION	0.718097	0.69428	0.909028
REACTOME_IMMUNE_SYSTEM	0.717372	0.897796	0.908359
BENPORATH_SOX2_TARGETS	0.71688	0.900971	0.90744
GO_RESPONSE_TO_WOUNDING	0.711901	0.897796	0.910952
GO_NEURON_DIFFERENTIATION	0.708964	0.903409	0.911697
GO_SINGLE_ORGANISM_CELL_ADHESION	0.70783	0.4375	0.911115
GO_TISSUE_MORPHOGENESIS	0.707301	0.71124	0.910424
GO_NEURON_PART	0.69612	0.800781	0.920462
GEORGES_TARGETS_OF_MIR192_AND_MIR215	0.686933	0.805328	0.930563
GO_REGULATION_OF_BODY_FLUID_LEVELS	0.678076	0.897796	0.936188
GO_WOUND_HEALING	0.674277	0.897796	0.937837
GO_RESPONSE_TO_ABIOTIC_STIMULUS	0.673653	0.712092	0.936589
GO_GOLGI_APPARATUS	0.648815	0.811623	0.952791
GO_NEUROGENESIS	0.646078	0.792523	0.951782
GO_TRANSCRIPTION_FACTOR_ACTIVITY_PROTEIN_BINDING	0.645123	0.78876	0.951061
GO_PROTEIN_MODIFICATION_BY_SMALL_PROTEIN_CONJUGATION_OR_REMOVAL	0.637237	0.811623	0.953433
GO_PROTEIN_DOMAIN_SPECIFIC_BINDING	0.632092	0.903226	0.956559
DACOSTA_UV_RESPONSE_VIA_ERCC3_DN	0.626432	0.70082	0.95903
GO_MOLECULAR_FUNCTION_REGULATOR	0.618326	0.89697	0.961411
GO_POSITIVE_REGULATION_OF_INTRACELLULAR_TRANSPORT	0.616764	0.811623	0.959975
GO_GOLGI_APPARATUS_PART	0.596516	0.897796	0.96965
CUI_TCF21_TARGETS_2_DN	0.592356	0.895492	0.969923
GO_SYNAPSE	0.583142	0.899606	0.973579
OSMAN_BLADDER_CANCER_UP	0.57108	0.89881	0.975875
ALFANO_MYC_TARGETS	0.538267	0.895492	0.981616
